# Supplementary material for: Factors influencing COVID-19 mortality among cancer patients: A Brazilian multi-institutional study
Source: PLoS One. 2023 Dec 21;18(12):e0295597. doi: 10.1371/journal.pone.0295597 (PMC10734930; doi:10.1371/journal.pone.0295597)
Supplement: S1 Dataset — (XLTX) [file pone.0295597.s001.xltx]

## Sheet: oncovid_labels_semdata
record_id	Is the patient 18 or over?	Suspected and/or confirmed diagnosis of COVID-19?	Patient with an oncological diagnosis?	Sex	Race	Significant comorbidities. Select all that apply. (choice=Asthma)	Significant comorbidities. Select all that apply. (choice=Diabetes)	Significant comorbidities. Select all that apply. (choice=Lung disease <font color=red>(except Asthma and COPD)</font>)	Significant comorbidities. Select all that apply. (choice=COPD (Chronic Obstructive Pulmonary Disease)))	Significant comorbidities. Select all that apply. (choice=Chronic hepatopathy)	Significant comorbidities. Select all that apply. (choice=Hypertension)	Significant comorbidities. Select all that apply. (choice=Immunosuppression (non-drug))	Significant comorbidities. Select all that apply. (choice=Heart failure)	Significant comorbidities. Select all that apply. (choice=Chronic kidney disease)	Significant comorbidities. Select all that apply. (choice=Obesity)	Significant comorbidities. Select all that apply. (choice=Others)	Significant comorbidities. Select all that apply. (choice=No comorbidities reported)	Smoking ?	Alcohol consumption?	Medications in use. Select all that apply. (choice=NSAID (Non-steroidal anti-inflammatory))	Medications in use. Select all that apply. (choice=Anticoagulants)	Medications in use. Select all that apply. (choice=Corticosteroids)	Medications in use. Select all that apply. (choice=Oral hypoglycemic agents)	Medications in use. Select all that apply. (choice=ACE inhibitor (Angiotensin Converting Enzyme Inhibitor))	Medications in use. Select all that apply. (choice=Others)	Medications in use. Select all that apply. (choice=None)	Cancer Diagnosis	Cancer Diagnosis	Cancer diagnosis: CID format, primary site	Stage at oncological diagnosis	Oncological disease status at the time of suspected COVID-19	Performance Status (ECOG) before infection	Select all cancer treatments received in the last three months (choice=Surgery)	Select all cancer treatments received in the last three months (choice=Radiotherapy)	Select all cancer treatments received in the last three months (choice=Chemotherapy)	Select all cancer treatments received in the last three months (choice=Hormone therapy)	Select all cancer treatments received in the last three months (choice=Inhibitors of Cyclin-Dependent Kinases)	Select all cancer treatments received in the last three months (choice=Immunotherapy (cytokines and checkpoint inhibitors))	Select all cancer treatments received in the last three months (choice=Targeted Molecular Therapy )	Select all cancer treatments received in the last three months (choice=Others)	Select all cancer treatments received in the last three months (choice=No treatment)	Was the patient participating in a clinical study for oncological disease at the time of suspicion of COVID-19?	Has there been a change in the original cancer treatment strategy?	Select all changes that occurred: (choice=Postponement)	Select all changes that occurred: (choice=Suspension)	Select all changes that occurred: (choice=Dose-intensity modification)	Select all changes that occurred: (choice=Change of treatment)	Select all changes that occurred: (choice=Others)	Age at diagnosis of COVID-19 (in years)
1	Yes	Yes	Yes	Male	White	Unchecked	Checked	Unchecked	Unchecked	Unchecked	Checked	Unchecked	Unchecked	Unchecked	Unchecked	Unchecked	Unchecked	No history of smoking	No history of alcohol consumption	Unchecked	Unchecked	Unchecked	Checked	Unchecked	Unchecked	Unchecked		C61 - Malignant prostate neoplasm		IV	Palliative systemic treatment	(1) Restriction to rigorous physical activities, is able to perform light and sedentary work	Unchecked	Checked	Checked	Checked	Unchecked	Unchecked	Unchecked	Unchecked	Unchecked	No	Yes	Checked	Unchecked	Unchecked	Unchecked	Unchecked	57
2	Yes	Yes	Yes	Female	White	Unchecked	Unchecked	Unchecked	Unchecked	Unchecked	Unchecked	Unchecked	Unchecked	Unchecked	Checked	Unchecked	Unchecked	No history of smoking	No history of alcohol consumption	Unchecked	Unchecked	Unchecked	Unchecked	Unchecked	Unchecked	Checked	C50 - Malignant breast neoplasm			IV	Palliative systemic treatment	(0) Completely active, able to perform all activities without restriction	Checked	Checked	Checked	Checked	Unchecked	Unchecked	Unchecked	Checked	Unchecked	No	Yes	Checked	Unchecked	Unchecked	Unchecked	Unchecked	62
3	Yes	Yes	Yes	Male	White	Unchecked	Checked	Unchecked	Unchecked	Unchecked	Checked	Unchecked	Unchecked	Unchecked	Checked	Unchecked	Unchecked	No history of smoking	No history of alcohol consumption	Unchecked	Unchecked	Checked	Checked	Checked	Unchecked	Unchecked		C61 - Malignant prostate neoplasm		IV	Palliative systemic treatment	(0) Completely active, able to perform all activities without restriction	Unchecked	Checked	Unchecked	Checked	Unchecked	Unchecked	Unchecked	Checked	Unchecked	No	Yes	Checked	Unchecked	Unchecked	Unchecked	Unchecked	73
4	Yes	Yes	Yes	Male	White	Unchecked	Unchecked	Unchecked	Unchecked	Unchecked	Checked	Unchecked	Unchecked	Unchecked	Checked	Unchecked	Unchecked	No history of smoking	No history of alcohol consumption	Unchecked	Unchecked	Unchecked	Unchecked	Unchecked	Checked	Unchecked		C61 - Malignant prostate neoplasm		II	Definitive curative treatment (Example: chemotherapy concomitant with radiotherapy)	(0) Completely active, able to perform all activities without restriction	Unchecked	Unchecked	Unchecked	Checked	Unchecked	Unchecked	Unchecked	Unchecked	Unchecked	No	No	Unchecked	Unchecked	Unchecked	Unchecked	Unchecked	79
5	Yes	Yes	Yes	Female	White	Unchecked	Unchecked	Unchecked	Unchecked	Unchecked	Unchecked	Unchecked	Unchecked	Unchecked	Unchecked	Unchecked	Unchecked	Smoker	No history of alcohol consumption	Unchecked	Unchecked	Unchecked	Unchecked	Unchecked	Checked	Unchecked	C50 - Malignant breast neoplasm			III	Adjuvant treatment	(0) Completely active, able to perform all activities without restriction	Unchecked	Unchecked	Unchecked	Checked	Unchecked	Unchecked	Unchecked	Unchecked	Unchecked	No	No	Unchecked	Unchecked	Unchecked	Unchecked	Unchecked	47
6	Yes	Yes	Yes	Female	Mixed race	Unchecked	Unchecked	Unchecked	Unchecked	Unchecked	Unchecked	Unchecked	Unchecked	Unchecked	Unchecked	Checked	Unchecked	No history of smoking	No history of alcohol consumption	Unchecked	Unchecked	Unchecked	Unchecked	Unchecked	Checked	Unchecked	C50 - Malignant breast neoplasm			II	Adjuvant treatment	(0) Completely active, able to perform all activities without restriction	Unchecked	Unchecked	Unchecked	Checked	Unchecked	Unchecked	Unchecked	Unchecked	Unchecked	No	No	Unchecked	Unchecked	Unchecked	Unchecked	Unchecked	52
7	Yes	Yes	Yes	Male	Mixed race	Unchecked	Unchecked	Unchecked	Unchecked	Unchecked	Unchecked	Unchecked	Unchecked	Unchecked	Unchecked	Unchecked	Checked	Ex-Smoker	No history of alcohol consumption	Unchecked	Checked	Unchecked	Unchecked	Unchecked	Unchecked	Unchecked		C18 - Malignant colon neoplasia		IV	Palliative systemic treatment	(1) Restriction to rigorous physical activities, is able to perform light and sedentary work	Unchecked	Unchecked	Checked	Unchecked	Unchecked	Unchecked	Unchecked	Unchecked	Unchecked	No	Yes	Checked	Unchecked	Unchecked	Unchecked	Unchecked	69
8	Yes	Yes	Yes	Male	White	Unchecked	Unchecked	Unchecked	Unchecked	Unchecked	Unchecked	Unchecked	Unchecked	Unchecked	Unchecked	Unchecked	Checked	Ex-Smoker	Former alcohol consumption	Unchecked	Unchecked	Unchecked	Unchecked	Unchecked	Unchecked	Checked		C18 - Malignant colon neoplasia		IV	Palliative systemic treatment	(1) Restriction to rigorous physical activities, is able to perform light and sedentary work	Unchecked	Unchecked	Checked	Unchecked	Unchecked	Unchecked	Unchecked	Unchecked	Unchecked	No	Yes	Checked	Unchecked	Unchecked	Unchecked	Unchecked	63
9	Yes	Yes	Yes	Male	Mixed race	Unchecked	Unchecked	Unchecked	Unchecked	Unchecked	Unchecked	Unchecked	Unchecked	Unchecked	Unchecked	Checked	Unchecked	No history of smoking	No history of alcohol consumption	Unchecked	Unchecked	Unchecked	Unchecked	Unchecked	Checked	Unchecked		C18 - Malignant colon neoplasia		III	Adjuvant treatment	(1) Restriction to rigorous physical activities, is able to perform light and sedentary work	Unchecked	Unchecked	Checked	Unchecked	Unchecked	Unchecked	Unchecked	Unchecked	Unchecked	No	Yes	Checked	Unchecked	Unchecked	Unchecked	Unchecked	75
10	Yes	Yes	Yes	Female	White	Unchecked	Unchecked	Unchecked	Unchecked	Unchecked	Checked	Unchecked	Unchecked	Unchecked	Unchecked	Unchecked	Unchecked	No history of smoking	No history of alcohol consumption	Unchecked	Unchecked	Unchecked	Unchecked	Checked	Unchecked	Unchecked	C18 - Malignant colon neoplasia			IV	Palliative systemic treatment	(1) Restriction to rigorous physical activities, is able to perform light and sedentary work	Unchecked	Unchecked	Checked	Unchecked	Unchecked	Unchecked	Unchecked	Unchecked	Unchecked	No	No	Unchecked	Unchecked	Unchecked	Unchecked	Unchecked	50
11	Yes	Yes	Yes	Male	Mixed race	Unchecked	Unchecked	Unchecked	Unchecked	Unchecked	Unchecked	Unchecked	Unchecked	Unchecked	Unchecked	Unchecked	Checked	Smoker	Former alcohol consumption	Unchecked	Unchecked	Unchecked	Unchecked	Unchecked	Unchecked	Checked		C15 - Malignant neoplasia of the esophagus		III	Definitive curative treatment (Example: chemotherapy concomitant with radiotherapy)	(1) Restriction to rigorous physical activities, is able to perform light and sedentary work	Unchecked	Checked	Checked	Unchecked	Unchecked	Unchecked	Unchecked	Unchecked	Unchecked	No	Yes	Checked	Unchecked	Unchecked	Unchecked	Unchecked	67
12	Yes	Yes	Yes	Male	Mixed race	Unchecked	Unchecked	Unchecked	Unchecked	Unchecked	Checked	Unchecked	Unchecked	Unchecked	Unchecked	Unchecked	Unchecked	Ex-Smoker	Former alcohol consumption	Unchecked	Unchecked	Unchecked	Unchecked	Checked	Unchecked	Unchecked		C61 - Malignant prostate neoplasm		II	Palliative systemic treatment	(2) Able to perform all self-care but unable to perform any work activities, standing approximately 50% of the patient's waking hours	Unchecked	Checked	Unchecked	Checked	Unchecked	Unchecked	Unchecked	Unchecked	Unchecked	No	Yes	Checked	Unchecked	Unchecked	Unchecked	Unchecked	83
13	Yes	Yes	Yes	Male	White	Unchecked	Unchecked	Unchecked	Unchecked	Unchecked	Unchecked	Unchecked	Unchecked	Unchecked	Unchecked	Unchecked	Checked	Ex-Smoker	Current alcohol consumption	Unchecked	Unchecked	Unchecked	Unchecked	Unchecked	Unchecked	Checked		C18 - Malignant colon neoplasia		III	Palliative systemic treatment	(1) Restriction to rigorous physical activities, is able to perform light and sedentary work	Unchecked	Unchecked	Checked	Unchecked	Unchecked	Unchecked	Unchecked	Unchecked	Unchecked	No	Yes	Checked	Unchecked	Unchecked	Unchecked	Unchecked	78
14	Yes	Yes	Yes	Female	White	Unchecked	Unchecked	Unchecked	Unchecked	Unchecked	Unchecked	Unchecked	Unchecked	Unchecked	Unchecked	Unchecked	Checked	No history of smoking	No history of alcohol consumption	Unchecked	Unchecked	Unchecked	Unchecked	Unchecked	Unchecked	Checked	C18 - Malignant colon neoplasia			IV	Palliative systemic treatment	(1) Restriction to rigorous physical activities, is able to perform light and sedentary work	Unchecked	Unchecked	Checked	Unchecked	Unchecked	Unchecked	Unchecked	Unchecked	Unchecked	No	Yes	Checked	Unchecked	Unchecked	Unchecked	Unchecked	49
15	Yes	Yes	Yes	Female	White	Unchecked	Unchecked	Unchecked	Unchecked	Unchecked	Unchecked	Unchecked	Unchecked	Unchecked	Unchecked	Checked	Unchecked	No history of smoking	No history of alcohol consumption	Unchecked	Unchecked	Unchecked	Unchecked	Unchecked	Checked	Unchecked	C50 - Malignant breast neoplasm			II	Neoadjuvant treatment	(1) Restriction to rigorous physical activities, is able to perform light and sedentary work	Unchecked	Unchecked	Checked	Unchecked	Unchecked	Unchecked	Unchecked	Unchecked	Unchecked	No	Yes	Checked	Unchecked	Unchecked	Unchecked	Unchecked	41
16	Yes	Yes	Yes	Female	Mixed race	Unchecked	Unchecked	Unchecked	Unchecked	Unchecked	Unchecked	Unchecked	Unchecked	Unchecked	Checked	Unchecked	Unchecked	No history of smoking	No history of alcohol consumption	Unchecked	Unchecked	Unchecked	Unchecked	Unchecked	Unchecked	Checked	C50 - Malignant breast neoplasm			III	Palliative systemic treatment	(3) Able to perform only limited self-care, confined to bed or chair more than 50% of patient's waking hours	Checked	Unchecked	Checked	Unchecked	Unchecked	Unchecked	Unchecked	Unchecked	Unchecked	No	Yes	Unchecked	Checked	Unchecked	Unchecked	Unchecked	34
17	Yes	Yes	Yes	Male	White	Unchecked	Unchecked	Unchecked	Unchecked	Unchecked	Checked	Unchecked	Unchecked	Unchecked	Unchecked	Checked	Unchecked	No history of smoking	No history of alcohol consumption	Unchecked	Unchecked	Unchecked	Unchecked	Checked	Checked	Unchecked		C18 - Malignant colon neoplasia		III	Adjuvant treatment	(1) Restriction to rigorous physical activities, is able to perform light and sedentary work	Unchecked	Unchecked	Checked	Unchecked	Unchecked	Unchecked	Unchecked	Unchecked	Unchecked	No	Yes	Checked	Unchecked	Unchecked	Unchecked	Unchecked	61
18	Yes	Yes	Yes	Female	Mixed race	Unchecked	Unchecked	Unchecked	Unchecked	Unchecked	Unchecked	Unchecked	Unchecked	Unchecked	Unchecked	Unchecked	Checked	Ex-Smoker	No history of alcohol consumption	Unchecked	Unchecked	Unchecked	Unchecked	Unchecked	Unchecked	Checked	C18 - Malignant colon neoplasia			IV	Palliative systemic treatment	(1) Restriction to rigorous physical activities, is able to perform light and sedentary work	Unchecked	Unchecked	Checked	Unchecked	Unchecked	Unchecked	Unchecked	Unchecked	Unchecked	No		Unchecked	Unchecked	Unchecked	Unchecked	Unchecked	63
19	Yes	Yes	Yes	Male	Asian	Unchecked	Unchecked	Unchecked	Unchecked	Unchecked	Unchecked	Unchecked	Unchecked	Unchecked	Unchecked	Unchecked	Checked	Ex-Smoker	No history of alcohol consumption	Unchecked	Unchecked	Unchecked	Unchecked	Unchecked	Checked	Unchecked		C25 - Malignant pancreas neoplasm		III	Adjuvant treatment	(1) Restriction to rigorous physical activities, is able to perform light and sedentary work	Unchecked	Unchecked	Checked	Unchecked	Unchecked	Unchecked	Unchecked	Unchecked	Unchecked	No	Yes	Checked	Unchecked	Unchecked	Unchecked	Unchecked	53
20	Yes	Yes	Yes	Female	Black	Unchecked	Unchecked	Unchecked	Unchecked	Unchecked	Checked	Unchecked	Unchecked	Unchecked	Unchecked	Unchecked	Unchecked	No history of smoking	No history of alcohol consumption	Unchecked	Unchecked	Unchecked	Unchecked	Checked	Unchecked	Unchecked	C18 - Malignant colon neoplasia			III	Adjuvant treatment	(1) Restriction to rigorous physical activities, is able to perform light and sedentary work	Unchecked	Unchecked	Checked	Unchecked	Unchecked	Unchecked	Unchecked	Unchecked	Unchecked	No	Yes	Checked	Unchecked	Unchecked	Unchecked	Unchecked	63
21	Yes	Yes	Yes	Female	Mixed race	Unchecked	Unchecked	Unchecked	Unchecked	Unchecked	Unchecked	Unchecked	Unchecked	Unchecked	Unchecked	Unchecked	Checked	No history of smoking	No history of alcohol consumption	Unchecked	Unchecked	Unchecked	Unchecked	Unchecked	Unchecked	Checked	C50 - Malignant breast neoplasm			III	Adjuvant treatment	(1) Restriction to rigorous physical activities, is able to perform light and sedentary work	Unchecked	Unchecked	Checked	Unchecked	Unchecked	Unchecked	Unchecked	Unchecked	Unchecked	No	Yes	Checked	Unchecked	Unchecked	Unchecked	Unchecked	38
22	Yes	Yes	Yes	Male	White	Unchecked	Checked	Unchecked	Unchecked	Unchecked	Unchecked	Unchecked	Unchecked	Unchecked	Unchecked	Unchecked	Unchecked	Ex-Smoker	Former alcohol consumption	Unchecked	Unchecked	Unchecked	Checked	Unchecked	Unchecked	Unchecked		C20 - Malignant neoplasm of the rectum			Neoadjuvant treatment	(1) Restriction to rigorous physical activities, is able to perform light and sedentary work	Unchecked	Checked	Checked	Unchecked	Unchecked	Unchecked	Unchecked	Unchecked	Unchecked	No	No	Unchecked	Unchecked	Unchecked	Unchecked	Unchecked	48
23	Yes	Yes	Yes	Female	Mixed race	Unchecked	Unchecked	Unchecked	Unchecked	Unchecked	Checked	Unchecked	Unchecked	Unchecked	Unchecked	Checked	Unchecked	Ex-Smoker	No history of alcohol consumption	Checked	Unchecked	Unchecked	Unchecked	Unchecked	Unchecked	Unchecked	C53 - Malignant neoplasia of the cervix			II	Palliative systemic treatment	(1) Restriction to rigorous physical activities, is able to perform light and sedentary work	Unchecked	Unchecked	Checked	Unchecked	Unchecked	Unchecked	Unchecked	Unchecked	Unchecked	No	Yes	Checked	Unchecked	Unchecked	Unchecked	Unchecked	73
24	Yes	Yes	Yes	Female	White	Unchecked	Unchecked	Unchecked	Unchecked	Unchecked	Unchecked	Unchecked	Unchecked	Unchecked	Unchecked	Unchecked	Checked	No history of smoking	No history of alcohol consumption	Unchecked	Unchecked	Unchecked	Unchecked	Unchecked	Unchecked	Checked	C50 - Malignant breast neoplasm			III	Adjuvant treatment	(0) Completely active, able to perform all activities without restriction	Unchecked	Unchecked	Unchecked	Checked	Unchecked	Unchecked	Unchecked	Unchecked	Unchecked	No	No	Unchecked	Unchecked	Unchecked	Unchecked	Unchecked	41
25	Yes	Yes	Yes	Male	Black	Unchecked	Unchecked	Unchecked	Unchecked	Unchecked	Checked	Unchecked	Unchecked	Unchecked	Unchecked	Unchecked	Unchecked	Ex-Smoker	Former alcohol consumption	Unchecked	Unchecked	Unchecked	Unchecked	Checked	Unchecked	Unchecked		C18 - Malignant colon neoplasia		IV	Palliative systemic treatment	(1) Restriction to rigorous physical activities, is able to perform light and sedentary work	Unchecked	Unchecked	Checked	Unchecked	Unchecked	Unchecked	Unchecked	Unchecked	Unchecked	No	Yes	Checked	Unchecked	Unchecked	Unchecked	Unchecked	52
26	Yes	Yes	Yes	Female	White	Unchecked	Unchecked	Unchecked	Unchecked	Unchecked	Unchecked	Unchecked	Unchecked	Unchecked	Unchecked	Unchecked	Checked	No history of smoking	No history of alcohol consumption	Unchecked	Unchecked	Unchecked	Unchecked	Unchecked	Unchecked	Checked	C85 - No -Hodgkin Lymphoma of Others type and type in specified			Information not available	Palliative systemic treatment	(1) Restriction to rigorous physical activities, is able to perform light and sedentary work	Unchecked	Unchecked	Checked	Unchecked	Unchecked	Unchecked	Unchecked	Unchecked	Unchecked	No	Yes	Checked	Unchecked	Unchecked	Unchecked	Unchecked	49
27	Yes	Yes	Yes	Female	Mixed race	Unchecked	Checked	Unchecked	Unchecked	Unchecked	Checked	Unchecked	Unchecked	Unchecked	Unchecked	Checked	Unchecked	No history of smoking	No history of alcohol consumption	Unchecked	Unchecked	Unchecked	Checked	Checked	Unchecked	Unchecked	C18 - Malignant colon neoplama			IV	Palliative systemic treatment	(2) Able to perform all self-care but unable to perform any work activities, standing approximately 50% of the patient's waking hours	Checked	Unchecked	Checked	Unchecked	Unchecked	Unchecked	Unchecked	Unchecked	Unchecked	No	No	Unchecked	Unchecked	Unchecked	Unchecked	Unchecked	72
28	Yes	Yes	Yes	Female	White	Unchecked	Unchecked	Unchecked	Unchecked	Unchecked	Unchecked	Unchecked	Unchecked	Unchecked	Unchecked	Unchecked	Checked	Ex-Smoker	No history of alcohol consumption	Unchecked	Unchecked	Unchecked	Unchecked	Unchecked	Unchecked	Checked	C19 - Malignant neoplasia of rectosigmoid junction			III	Adjuvant treatment	(1) Restriction to rigorous physical activities, is able to perform light and sedentary work	Checked	Unchecked	Checked	Unchecked	Unchecked	Unchecked	Unchecked	Unchecked	Unchecked	No	No	Unchecked	Unchecked	Unchecked	Unchecked	Unchecked	61
29	Yes	Yes	Yes	Male	White	Unchecked	Unchecked	Unchecked	Unchecked	Unchecked	Checked	Unchecked	Unchecked	Unchecked	Unchecked	Unchecked	Unchecked	Smoker	Current alcohol consumption	Unchecked	Unchecked	Unchecked	Unchecked	Checked	Unchecked	Unchecked		C64 - Malignant kidney neoplasm, except kidney pelvis		IV	Best supportive care	(3) Able to perform only limited self-care, confined to bed or chair more than 50% of patient's waking hours	Unchecked	Unchecked	Unchecked	Unchecked	Unchecked	Unchecked	Unchecked	Unchecked	Checked	No	No	Unchecked	Unchecked	Unchecked	Unchecked	Unchecked	64
30	Yes	Yes	Yes	Female	White	Unchecked	Unchecked	Unchecked	Unchecked	Unchecked	Checked	Unchecked	Unchecked	Unchecked	Unchecked	Unchecked	Unchecked	No history of smoking	No history of alcohol consumption	Unchecked	Unchecked	Unchecked	Unchecked	Checked	Checked	Unchecked	C50 - Malignant breast neoplasm			III	Neoadjuvant treatment	(1) Restriction to rigorous physical activities, is able to perform light and sedentary work	Unchecked	Unchecked	Checked	Unchecked	Unchecked	Unchecked	Unchecked	Unchecked	Unchecked	No	Yes	Checked	Unchecked	Unchecked	Unchecked	Unchecked	52
31	Yes	Yes	Yes	Male	Black	Unchecked	Unchecked	Unchecked	Unchecked	Unchecked	Checked	Unchecked	Unchecked	Unchecked	Unchecked	Unchecked	Unchecked	Ex-Smoker	Former alcohol consumption	Unchecked	Unchecked	Unchecked	Unchecked	Checked	Unchecked	Unchecked		C61 - Malignant prostate neoplasm			Definitive curative treatment (Example: chemotherapy concomitant with radiotherapy)	(1) Restriction to rigorous physical activities, is able to perform light and sedentary work	Unchecked	Unchecked	Unchecked	Checked	Unchecked	Unchecked	Unchecked	Unchecked	Unchecked	No	No	Unchecked	Unchecked	Unchecked	Unchecked	Unchecked	74
32	Yes	Yes	Yes	Female	Mixed race	Unchecked	Unchecked	Unchecked	Unchecked	Unchecked	Unchecked	Unchecked	Unchecked	Unchecked	Unchecked	Unchecked	Checked	Ex-Smoker	No history of alcohol consumption	Unchecked	Unchecked	Unchecked	Unchecked	Unchecked	Unchecked	Checked	C50 - Malignant breast neoplasm			IV	Palliative systemic treatment	(1) Restriction to rigorous physical activities, is able to perform light and sedentary work	Unchecked	Unchecked	Checked	Unchecked	Unchecked	Unchecked	Unchecked	Unchecked	Unchecked	No	Yes	Checked	Unchecked	Unchecked	Unchecked	Unchecked	62
33	Yes	Yes	Yes	Female	Mixed race	Unchecked	Unchecked	Unchecked	Unchecked	Unchecked	Checked	Unchecked	Unchecked	Unchecked	Unchecked	Unchecked	Unchecked	No history of smoking	Former alcohol consumption	Unchecked	Unchecked	Unchecked	Unchecked	Checked	Unchecked	Unchecked	C84 - Lymphomas of tater and peripheral cells			Information not available	Definitive curative treatment (Example: chemotherapy concomitant with radiotherapy)	(1) Restriction to rigorous physical activities, is able to perform light and sedentary work	Unchecked	Unchecked	Checked	Unchecked	Unchecked	Unchecked	Unchecked	Unchecked	Unchecked	No	Yes	Checked	Unchecked	Unchecked	Unchecked	Unchecked	54
34	Yes	Yes	Yes	Female	Mixed race	Unchecked	Unchecked	Unchecked	Unchecked	Unchecked	Unchecked	Unchecked	Unchecked	Unchecked	Unchecked	Unchecked	Checked	No history of smoking	Current alcohol consumption	Unchecked	Unchecked	Unchecked	Unchecked	Unchecked	Unchecked	Checked	C53 - Malignant neoplasia of the cervix			III	Definitive curative treatment (Example: chemotherapy concomitant with radiotherapy)	(1) Restriction to rigorous physical activities, is able to perform light and sedentary work	Unchecked	Checked	Checked	Unchecked	Unchecked	Unchecked	Unchecked	Unchecked	Unchecked	No	Yes	Checked	Unchecked	Unchecked	Unchecked	Unchecked	48
35	Yes	Yes	Yes	Male	White	Unchecked	Unchecked	Unchecked	Unchecked	Unchecked	Checked	Unchecked	Unchecked	Unchecked	Unchecked	Unchecked	Unchecked	No history of smoking	No history of alcohol consumption	Unchecked	Unchecked	Unchecked	Unchecked	Checked	Unchecked	Unchecked		C43 - Malignant Skin Melanoma		III	Palliative systemic treatment	(1) Restriction to rigorous physical activities, is able to perform light and sedentary work	Unchecked	Unchecked	Checked	Unchecked	Unchecked	Unchecked	Unchecked	Unchecked	Unchecked	No	No	Unchecked	Unchecked	Unchecked	Unchecked	Unchecked	75
36	Yes	Yes	Yes	Female	Other	Unchecked	Unchecked	Unchecked	Unchecked	Unchecked	Unchecked	Unchecked	Unchecked	Unchecked	Unchecked	Unchecked	Checked	Ex-Smoker	No history of alcohol consumption	Unchecked	Unchecked	Unchecked	Unchecked	Unchecked	Unchecked	Checked	C15 - Malignant neoplasia of the esophagus			III	Definitive curative treatment (Example: chemotherapy concomitant with radiotherapy)	(1) Restriction to rigorous physical activities, is able to perform light and sedentary work	Unchecked	Checked	Checked	Unchecked	Unchecked	Unchecked	Unchecked	Unchecked	Unchecked	No	No	Unchecked	Unchecked	Unchecked	Unchecked	Unchecked	71
37	Yes	Yes	Yes	Female	White	Unchecked	Unchecked	Unchecked	Unchecked	Unchecked	Unchecked	Unchecked	Unchecked	Unchecked	Unchecked	Unchecked	Checked	Smoker	No history of alcohol consumption	Unchecked	Unchecked	Unchecked	Unchecked	Unchecked	Unchecked	Checked	C23 - Malignant gallbladder neoplasia			IV	Palliative systemic treatment	(2) Able to perform all self-care but unable to perform any work activities, standing approximately 50% of the patient's waking hours	Unchecked	Unchecked	Checked	Unchecked	Unchecked	Unchecked	Unchecked	Unchecked	Unchecked	No	No	Unchecked	Unchecked	Unchecked	Unchecked	Unchecked	60
38	Yes	Yes	Yes	Male	White	Unchecked	Unchecked	Unchecked	Unchecked	Unchecked	Unchecked	Unchecked	Unchecked	Unchecked	Unchecked	Unchecked	Checked	Ex-Smoker	No history of alcohol consumption	Unchecked	Unchecked	Unchecked	Unchecked	Unchecked	Unchecked	Checked		C61 - Malignant prostate neoplasm		IV	Palliative systemic treatment	(0) Completely active, able to perform all activities without restriction	Unchecked	Unchecked	Unchecked	Checked	Unchecked	Unchecked	Unchecked	Checked	Unchecked	No	No	Unchecked	Unchecked	Unchecked	Unchecked	Unchecked	65
39	Yes	Yes	Yes	Female	White	Unchecked	Unchecked	Unchecked	Unchecked	Unchecked	Checked	Unchecked	Unchecked	Unchecked	Unchecked	Unchecked	Unchecked	No history of smoking	Current alcohol consumption	Unchecked	Unchecked	Unchecked	Unchecked	Checked	Unchecked	Unchecked	C50 - Malignant breast neoplasm			III	Neoadjuvant treatment	(1) Restriction to rigorous physical activities, is able to perform light and sedentary work	Unchecked	Unchecked	Checked	Unchecked	Unchecked	Unchecked	Unchecked	Unchecked	Unchecked	No	No	Unchecked	Unchecked	Unchecked	Unchecked	Unchecked	61
40	Yes	Yes	Yes	Female	Mixed race	Unchecked	Unchecked	Unchecked	Unchecked	Unchecked	Checked	Unchecked	Unchecked	Unchecked	Unchecked	Unchecked	Unchecked	No history of smoking	No history of alcohol consumption	Unchecked	Unchecked	Unchecked	Unchecked	Checked	Unchecked	Unchecked	C19 - Malignant neoplasia of rectosigmoid junction			IV	Palliative systemic treatment	(2) Able to perform all self-care but unable to perform any work activities, standing approximately 50% of the patient's waking hours	Checked	Unchecked	Checked	Unchecked	Unchecked	Unchecked	Unchecked	Unchecked	Unchecked	No	Yes	Checked	Unchecked	Unchecked	Unchecked	Unchecked	58
41	Yes	Yes	Yes	Female	Black	Unchecked	Unchecked	Unchecked	Unchecked	Unchecked	Checked	Unchecked	Unchecked	Unchecked	Unchecked	Unchecked	Unchecked	No history of smoking	No history of alcohol consumption	Unchecked	Unchecked	Unchecked	Unchecked	Checked	Unchecked	Unchecked	C18 - Malignant colon neoplasia			III	Adjuvant treatment	(1) Restriction to rigorous physical activities, is able to perform light and sedentary work	Unchecked	Unchecked	Checked	Unchecked	Unchecked	Unchecked	Unchecked	Unchecked	Unchecked	No	Yes	Checked	Unchecked	Unchecked	Unchecked	Unchecked	53
42	Yes	Yes	Yes	Male	Other	Unchecked	Unchecked	Unchecked	Unchecked	Unchecked	Unchecked	Unchecked	Unchecked	Unchecked	Unchecked	Unchecked	Checked	No history of smoking	No history of alcohol consumption	Unchecked	Unchecked	Unchecked	Unchecked	Unchecked	Checked	Unchecked		C25 - Malignant pancreas neoplasm		IV	Palliative systemic treatment	(2) Able to perform all self-care but unable to perform any work activities, standing approximately 50% of the patient's waking hours	Unchecked	Unchecked	Checked	Unchecked	Unchecked	Unchecked	Unchecked	Unchecked	Unchecked	No	Yes	Unchecked	Checked	Unchecked	Unchecked	Unchecked	61
43	Yes	Yes	Yes	Male	White	Unchecked	Unchecked	Unchecked	Unchecked	Unchecked	Unchecked	Unchecked	Unchecked	Unchecked	Unchecked	Unchecked	Checked	Ex-Smoker	Former alcohol consumption	Unchecked	Unchecked	Unchecked	Unchecked	Unchecked	Unchecked	Checked		C61 - Malignant prostate neoplasm		IV	Palliative systemic treatment	(1) Restriction to rigorous physical activities, is able to perform light and sedentary work	Unchecked	Unchecked	Checked	Unchecked	Unchecked	Unchecked	Unchecked	Unchecked	Unchecked	No	No	Unchecked	Unchecked	Unchecked	Unchecked	Unchecked	76
44	Yes	Yes	Yes	Female	Mixed race	Unchecked	Unchecked	Unchecked	Unchecked	Unchecked	Checked	Unchecked	Unchecked	Unchecked	Unchecked	Unchecked	Unchecked	No history of smoking	No history of alcohol consumption	Unchecked	Unchecked	Unchecked	Unchecked	Checked	Unchecked	Unchecked	C50 - Malignant breast neoplasm			III	Palliative systemic treatment	(1) Restriction to rigorous physical activities, is able to perform light and sedentary work	Unchecked	Unchecked	Checked	Unchecked	Unchecked	Unchecked	Unchecked	Unchecked	Unchecked	No	Yes	Checked	Unchecked	Unchecked	Unchecked	Unchecked	64
45	Yes	Yes	Yes	Male	Mixed race	Unchecked	Unchecked	Unchecked	Unchecked	Unchecked	Unchecked	Unchecked	Unchecked	Unchecked	Unchecked	Unchecked	Checked	No history of smoking	No history of alcohol consumption	Unchecked	Unchecked	Unchecked	Unchecked	Unchecked	Unchecked	Checked		C92 - myeloid leukemia		Information not available	Definitive curative treatment (Example: chemotherapy concomitant with radiotherapy)	(1) Restriction to rigorous physical activities, is able to perform light and sedentary work	Unchecked	Unchecked	Checked	Unchecked	Unchecked	Unchecked	Unchecked	Unchecked	Unchecked	No	Yes	Checked	Unchecked	Unchecked	Unchecked	Unchecked	65
46	Yes	Yes	Yes	Female	Mixed race	Unchecked	Checked	Unchecked	Unchecked	Unchecked	Unchecked	Unchecked	Unchecked	Unchecked	Unchecked	Unchecked	Unchecked	No history of smoking	No history of alcohol consumption	Unchecked	Unchecked	Unchecked	Unchecked	Unchecked	Checked	Unchecked	C25 - Malignant pancreas neoplasm			III	Palliative systemic treatment	(1) Restriction to rigorous physical activities, is able to perform light and sedentary work	Unchecked	Unchecked	Checked	Unchecked	Unchecked	Unchecked	Unchecked	Unchecked	Unchecked	No	Yes	Checked	Unchecked	Unchecked	Unchecked	Unchecked	67
47	Yes	Yes	Yes	Male	Mixed race	Unchecked	Unchecked	Unchecked	Unchecked	Unchecked	Unchecked	Unchecked	Unchecked	Unchecked	Unchecked	Checked	Unchecked	Ex-Smoker	Former alcohol consumption	Unchecked	Unchecked	Unchecked	Unchecked	Unchecked	Checked	Unchecked		C25 - Malignant pancreas neoplasm		IV	Palliative systemic treatment	(1) Restriction to rigorous physical activities, is able to perform light and sedentary work	Unchecked	Unchecked	Checked	Unchecked	Unchecked	Unchecked	Unchecked	Unchecked	Unchecked	No	Yes	Checked	Unchecked	Unchecked	Unchecked	Unchecked	53
48	Yes	Yes	Yes	Female	White	Unchecked	Unchecked	Unchecked	Unchecked	Unchecked	Unchecked	Unchecked	Unchecked	Unchecked	Unchecked	Unchecked	Checked	No history of smoking	No history of alcohol consumption	Unchecked	Unchecked	Unchecked	Unchecked	Unchecked	Unchecked	Checked	C55 - Malignant neoplasia of the uterus, portion in the specified			Information not available	Definitive curative treatment (Example: chemotherapy concomitant with radiotherapy)	(0) Completely active, able to perform all activities without restriction	Unchecked	Unchecked	Checked	Unchecked	Unchecked	Unchecked	Unchecked	Unchecked	Unchecked	No	Yes	Checked	Unchecked	Unchecked	Unchecked	Unchecked	40
49	Yes	Yes	Yes	Female	White	Unchecked	Unchecked	Unchecked	Unchecked	Unchecked	Unchecked	Unchecked	Unchecked	Unchecked	Unchecked	Checked	Unchecked	No history of smoking	No history of alcohol consumption	Unchecked	Unchecked	Unchecked	Unchecked	Unchecked	Checked	Unchecked	C50 - Malignant breast neoplasm			III	Adjuvant treatment	(1) Restriction to rigorous physical activities, is able to perform light and sedentary work	Unchecked	Unchecked	Checked	Unchecked	Unchecked	Unchecked	Unchecked	Unchecked	Unchecked	No	Yes	Checked	Unchecked	Unchecked	Unchecked	Unchecked	61
50	Yes	Yes	Yes	Female	White	Unchecked	Unchecked	Unchecked	Unchecked	Unchecked	Checked	Unchecked	Unchecked	Unchecked	Unchecked	Unchecked	Unchecked	No history of smoking	No history of alcohol consumption	Unchecked	Unchecked	Unchecked	Unchecked	Checked	Unchecked	Unchecked	C50 - Malignant breast neoplasm			II	Neoadjuvant treatment	(2) Able to perform all self-care but unable to perform any work activities, standing approximately 50% of the patient's waking hours	Unchecked	Unchecked	Checked	Unchecked	Unchecked	Unchecked	Unchecked	Unchecked	Unchecked	No	Yes	Checked	Unchecked	Unchecked	Unchecked	Unchecked	70
51	Yes	Yes	Yes	Female	Mixed race	Unchecked	Unchecked	Unchecked	Unchecked	Unchecked	Unchecked	Unchecked	Unchecked	Unchecked	Unchecked	Unchecked	Checked	No history of smoking	No history of alcohol consumption	Unchecked	Unchecked	Unchecked	Unchecked	Unchecked	Checked	Unchecked	C50 - Malignant breast neoplasm			III	Palliative systemic treatment	(1) Restriction to rigorous physical activities, is able to perform light and sedentary work	Unchecked	Unchecked	Checked	Unchecked	Unchecked	Unchecked	Unchecked	Unchecked	Unchecked	No	No	Unchecked	Unchecked	Unchecked	Unchecked	Unchecked	56
52	Yes	Yes	Yes	Female	Mixed race	Unchecked	Unchecked	Unchecked	Unchecked	Unchecked	Unchecked	Unchecked	Unchecked	Unchecked	Unchecked	Unchecked	Checked	Ex-Smoker	No history of alcohol consumption	Unchecked	Unchecked	Unchecked	Unchecked	Unchecked	Unchecked	Checked	C16 - Malignant stomach neoplasm			Information not available	Adjuvant treatment	(2) Able to perform all self-care but unable to perform any work activities, standing approximately 50% of the patient's waking hours	Checked	Unchecked	Unchecked	Unchecked	Unchecked	Unchecked	Unchecked	Unchecked	Unchecked	No	No	Unchecked	Unchecked	Unchecked	Unchecked	Unchecked	64
53	Yes	Yes	Yes	Female	White	Unchecked	Checked	Unchecked	Unchecked	Unchecked	Checked	Unchecked	Unchecked	Unchecked	Unchecked	Unchecked	Unchecked	No history of smoking	No history of alcohol consumption	Unchecked	Checked	Unchecked	Checked	Checked	Unchecked	Unchecked	C50 - Malignant breast neoplasm			III	Adjuvant treatment	(2) Able to perform all self-care but unable to perform any work activities, standing approximately 50% of the patient's waking hours	Checked	Unchecked	Unchecked	Unchecked	Unchecked	Unchecked	Unchecked	Unchecked	Unchecked	No	Yes	Checked	Unchecked	Unchecked	Unchecked	Unchecked	81
54	Yes	Yes	Yes	Female	Mixed race	Unchecked	Unchecked	Unchecked	Unchecked	Unchecked	Checked	Unchecked	Unchecked	Unchecked	Unchecked	Unchecked	Unchecked	Ex-Smoker	No history of alcohol consumption	Unchecked	Unchecked	Unchecked	Unchecked	Checked	Unchecked	Unchecked	C50 - Malignant breast neoplasm			II	Palliative systemic treatment	(2) Able to perform all self-care but unable to perform any work activities, standing approximately 50% of the patient's waking hours	Unchecked	Unchecked	Checked	Unchecked	Unchecked	Unchecked	Unchecked	Unchecked	Unchecked	No	Yes	Checked	Unchecked	Unchecked	Unchecked	Unchecked	68
55	Yes	Yes	Yes	Female	Mixed race	Unchecked	Unchecked	Unchecked	Unchecked	Unchecked	Unchecked	Unchecked	Unchecked	Unchecked	Unchecked	Unchecked	Checked	No history of smoking	No history of alcohol consumption	Unchecked	Unchecked	Unchecked	Unchecked	Unchecked	Unchecked	Checked	C50 - Malignant breast neoplasm			II	Adjuvant treatment	(1) Restriction to rigorous physical activities, is able to perform light and sedentary work	Unchecked	Unchecked	Checked	Unchecked	Unchecked	Unchecked	Unchecked	Unchecked	Unchecked	No	Yes	Checked	Unchecked	Unchecked	Unchecked	Unchecked	50
57	Yes	Yes	Yes	Female	Mixed race	Unchecked	Unchecked	Unchecked	Unchecked	Unchecked	Checked	Unchecked	Unchecked	Unchecked	Unchecked	Unchecked	Unchecked	No history of smoking	No history of alcohol consumption	Unchecked	Unchecked	Unchecked	Unchecked	Checked	Unchecked	Unchecked	C50 - Malignant breast neoplasm			III	Ongoing Surveillance in Remission	(1) Restriction to rigorous physical activities, is able to perform light and sedentary work	Unchecked	Unchecked	Unchecked	Checked	Unchecked	Unchecked	Unchecked	Unchecked	Unchecked	No	No	Unchecked	Unchecked	Unchecked	Unchecked	Unchecked	76
58	Yes	Yes	Yes	Female	White	Unchecked	Unchecked	Unchecked	Unchecked	Unchecked	Unchecked	Unchecked	Unchecked	Unchecked	Unchecked	Unchecked	Checked	No history of smoking	No history of alcohol consumption	Unchecked	Unchecked	Unchecked	Unchecked	Unchecked	Unchecked	Checked	C50 - Malignant breast neoplasm			II	Adjuvant treatment	(1) Restriction to rigorous physical activities, is able to perform light and sedentary work	Unchecked	Unchecked	Checked	Unchecked	Unchecked	Unchecked	Unchecked	Unchecked	Unchecked	No	No	Unchecked	Unchecked	Unchecked	Unchecked	Unchecked	59
59	Yes	Yes	Yes	Female	Mixed race	Unchecked	Unchecked	Unchecked	Unchecked	Unchecked	Unchecked	Unchecked	Unchecked	Unchecked	Unchecked	Unchecked	Checked	No history of smoking	No history of alcohol consumption	Unchecked	Unchecked	Unchecked	Unchecked	Unchecked	Unchecked	Checked	C82 - No -Hodgkin lymphoma, follicular (nodular)			Information not available	Definitive curative treatment (Example: chemotherapy concomitant with radiotherapy)	(1) Restriction to rigorous physical activities, is able to perform light and sedentary work	Unchecked	Unchecked	Checked	Unchecked	Unchecked	Unchecked	Unchecked	Unchecked	Unchecked	No	No	Unchecked	Unchecked	Unchecked	Unchecked	Unchecked	75
60	Yes	Yes	Yes	Female	Mixed race	Unchecked	Checked	Unchecked	Unchecked	Unchecked	Checked	Unchecked	Unchecked	Unchecked	Unchecked	Unchecked	Unchecked	No history of smoking	No history of alcohol consumption	Unchecked	Unchecked	Unchecked	Checked	Checked	Unchecked	Unchecked	C18 - Malignant colon neoplasia			III	Adjuvant treatment	(1) Restriction to rigorous physical activities, is able to perform light and sedentary work	Unchecked	Unchecked	Checked	Unchecked	Unchecked	Unchecked	Unchecked	Unchecked	Unchecked	No	No	Unchecked	Unchecked	Unchecked	Unchecked	Unchecked	70
61	Yes	Yes	Yes	Male	White	Unchecked	Unchecked	Unchecked	Unchecked	Unchecked	Unchecked	Unchecked	Unchecked	Unchecked	Unchecked	Unchecked	Checked	Ex-Smoker	Former alcohol consumption	Unchecked	Unchecked	Unchecked	Unchecked	Unchecked	Unchecked	Checked		C61 - Malignant prostate neoplasm		IV	Palliative systemic treatment	(1) Restriction to rigorous physical activities, is able to perform light and sedentary work	Unchecked	Unchecked	Checked	Checked	Unchecked	Unchecked	Unchecked	Unchecked	Unchecked	No	Yes	Checked	Unchecked	Unchecked	Unchecked	Unchecked	85
62	Yes	Yes	Yes	Female	White	Unchecked	Unchecked	Unchecked	Unchecked	Unchecked	Checked	Unchecked	Unchecked	Unchecked	Unchecked	Unchecked	Unchecked	Ex-Smoker	No history of alcohol consumption	Unchecked	Unchecked	Unchecked	Unchecked	Checked	Unchecked	Unchecked	C50 - Malignant breast neoplasm			III	Neoadjuvant treatment	(1) Restriction to rigorous physical activities, is able to perform light and sedentary work	Unchecked	Unchecked	Checked	Unchecked	Unchecked	Unchecked	Unchecked	Unchecked	Unchecked	No	Yes	Checked	Unchecked	Unchecked	Unchecked	Unchecked	77
63	Yes	Yes	Yes	Male	Mixed race	Unchecked	Unchecked	Unchecked	Unchecked	Unchecked	Unchecked	Unchecked	Unchecked	Unchecked	Unchecked	Unchecked	Checked	Ex-Smoker	Former alcohol consumption	Unchecked	Unchecked	Unchecked	Unchecked	Unchecked	Unchecked	Checked		C15 - Malignant neoplasia of the esophagus		III	Definitive curative treatment (Example: chemotherapy concomitant with radiotherapy)	(1) Restriction to rigorous physical activities, is able to perform light and sedentary work	Unchecked	Checked	Checked	Unchecked	Unchecked	Unchecked	Unchecked	Unchecked	Unchecked	No	No	Unchecked	Unchecked	Unchecked	Unchecked	Unchecked	54
64	Yes	Yes	Yes	Female	White	Unchecked	Unchecked	Unchecked	Unchecked	Unchecked	Checked	Unchecked	Unchecked	Unchecked	Unchecked	Unchecked	Unchecked	Ex-Smoker	No history of alcohol consumption	Unchecked	Unchecked	Unchecked	Unchecked	Checked	Unchecked	Unchecked	C20 - Malignant neoplasm of the rectum			III	Neoadjuvant treatment	(1) Restriction to rigorous physical activities, is able to perform light and sedentary work	Unchecked	Unchecked	Checked	Unchecked	Unchecked	Unchecked	Unchecked	Unchecked	Unchecked	No	No	Unchecked	Unchecked	Unchecked	Unchecked	Unchecked	57
65	Yes	Yes	Yes	Female	White	Unchecked	Checked	Unchecked	Unchecked	Unchecked	Unchecked	Unchecked	Unchecked	Unchecked	Unchecked	Checked	Unchecked	Smoker	No history of alcohol consumption	Unchecked	Checked	Unchecked	Unchecked	Unchecked	Checked	Unchecked	C50 - Malignant breast neoplasm			IV	Palliative systemic treatment	(3) Able to perform only limited self-care, confined to bed or chair more than 50% of patient's waking hours	Unchecked	Unchecked	Checked	Checked	Unchecked	Unchecked	Unchecked	Unchecked	Unchecked	No	Yes	Unchecked	Checked	Unchecked	Unchecked	Unchecked	61
66	Yes	Yes	Yes	Male	White	Unchecked	Unchecked	Unchecked	Unchecked	Unchecked	Checked	Unchecked	Unchecked	Unchecked	Unchecked	Unchecked	Unchecked	Ex-Smoker	No history of alcohol consumption	Unchecked	Unchecked	Unchecked	Unchecked	Unchecked	Checked	Unchecked		C34 - Malignant neoplasia of bronchi and lungs		Information not available	Ongoing Surveillance with measurable disease	(1) Restriction to rigorous physical activities, is able to perform light and sedentary work	Checked	Unchecked	Unchecked	Unchecked	Unchecked	Unchecked	Unchecked	Unchecked	Unchecked	No	No	Unchecked	Unchecked	Unchecked	Unchecked	Unchecked	72
67	Yes	Yes	Yes	Male	White	Unchecked	Checked	Unchecked	Checked	Unchecked	Checked	Unchecked	Unchecked	Unchecked	Unchecked	Unchecked	Unchecked	Ex-Smoker	No history of alcohol consumption	Unchecked	Unchecked	Unchecked	Checked	Unchecked	Checked	Unchecked		C34 - Malignant neoplasia of bronchi and lungs		III	Best supportive care	(3) Able to perform only limited self-care, confined to bed or chair more than 50% of patient's waking hours	Unchecked	Unchecked	Unchecked	Unchecked	Unchecked	Unchecked	Unchecked	Unchecked	Checked	No	No	Unchecked	Unchecked	Unchecked	Unchecked	Unchecked	70
68	Yes	Yes	Yes	Male	White	Unchecked	Unchecked	Unchecked	Unchecked	Unchecked	Unchecked	Unchecked	Unchecked	Unchecked	Unchecked	Checked	Unchecked	Ex-Smoker	No history of alcohol consumption	Unchecked	Unchecked	Unchecked	Unchecked	Unchecked	Checked	Unchecked		C15 - Malignant neoplasia of the esophagus		IV	Palliative systemic treatment	(3) Able to perform only limited self-care, confined to bed or chair more than 50% of patient's waking hours	Unchecked	Unchecked	Checked	Unchecked	Unchecked	Unchecked	Unchecked	Unchecked	Unchecked	No	No	Unchecked	Unchecked	Unchecked	Unchecked	Unchecked	63
69	Yes	Yes	Yes	Male	White	Unchecked	Unchecked	Unchecked	Unchecked	Unchecked	Unchecked	Unchecked	Unchecked	Unchecked	Unchecked	Unchecked	Checked	No history of smoking	No history of alcohol consumption	Unchecked	Unchecked	Unchecked	Unchecked	Unchecked	Unchecked	Checked		C71 - Malignant neoplasm of brain		III	Adjuvant treatment	(1) Restriction to rigorous physical activities, is able to perform light and sedentary work	Unchecked	Checked	Checked	Unchecked	Unchecked	Unchecked	Unchecked	Unchecked	Unchecked	No	Yes	Checked	Unchecked	Unchecked	Unchecked	Unchecked	60
70	Yes	Yes	Yes	Female	White	Unchecked	Unchecked	Unchecked	Unchecked	Unchecked	Unchecked	Unchecked	Unchecked	Unchecked	Checked	Unchecked	Unchecked	No history of smoking	No history of alcohol consumption	Unchecked	Unchecked	Unchecked	Unchecked	Unchecked	Unchecked	Checked	C56 - Malignant ovary neoplasia			III	Adjuvant treatment	(0) Completely active, able to perform all activities without restriction	Unchecked	Unchecked	Unchecked	Unchecked	Unchecked	Unchecked	Checked	Unchecked	Unchecked	No	No	Unchecked	Unchecked	Unchecked	Unchecked	Unchecked	65
71	Yes	Yes	Yes	Female	White	Unchecked	Unchecked	Unchecked	Unchecked	Unchecked	Checked	Unchecked	Unchecked	Unchecked	Checked	Unchecked	Unchecked	No history of smoking	No history of alcohol consumption	Unchecked	Unchecked	Unchecked	Unchecked	Checked	Unchecked	Unchecked	C56 - Malignant ovary neoplasia			IV	Palliative systemic treatment	(0) Completely active, able to perform all activities without restriction	Unchecked	Unchecked	Unchecked	Unchecked	Unchecked	Unchecked	Checked	Unchecked	Unchecked	No	No	Unchecked	Unchecked	Unchecked	Unchecked	Unchecked	76
72	Yes	Yes	Yes	Female	White	Unchecked	Unchecked	Unchecked	Unchecked	Unchecked	Unchecked	Unchecked	Unchecked	Unchecked	Unchecked	Unchecked	Checked	No history of smoking	No history of alcohol consumption	Unchecked	Unchecked	Unchecked	Unchecked	Unchecked	Unchecked	Checked	C50 - Malignant breast neoplasm			II		(0) Completely active, able to perform all activities without restriction	Unchecked	Unchecked	Unchecked	Checked	Unchecked	Unchecked	Checked	Unchecked	Unchecked	No	No	Unchecked	Unchecked	Unchecked	Unchecked	Unchecked	34
73	Yes	Yes	Yes	Female		Unchecked	Unchecked	Unchecked	Unchecked	Unchecked	Unchecked	Unchecked	Unchecked	Unchecked	Unchecked	Checked	Unchecked			Unchecked	Unchecked	Unchecked	Unchecked	Unchecked	Unchecked	Checked	C53 - Malignant neoplasia of the cervix			Information not available	Ongoing Surveillance in Remission	(1) Restriction to rigorous physical activities, is able to perform light and sedentary work	Unchecked	Unchecked	Unchecked	Unchecked	Unchecked	Unchecked	Unchecked	Unchecked	Checked	No	No	Unchecked	Unchecked	Unchecked	Unchecked	Unchecked	49
74	Yes	Yes	Yes	Female	White	Unchecked	Unchecked	Unchecked	Unchecked	Unchecked	Unchecked	Unchecked	Unchecked	Unchecked	Checked	Unchecked	Unchecked	No history of smoking	No history of alcohol consumption	Unchecked	Unchecked	Unchecked	Unchecked	Unchecked	Unchecked	Checked	C56 - Malignant ovary neoplasia			III	Palliative systemic treatment	(0) Completely active, able to perform all activities without restriction	Unchecked	Unchecked	Checked	Unchecked	Unchecked	Unchecked	Checked	Unchecked	Unchecked	No	Yes	Checked	Unchecked	Unchecked	Unchecked	Unchecked	65
75	Yes	Yes	Yes	Male	Mixed race	Unchecked	Unchecked	Unchecked	Unchecked	Unchecked	Unchecked	Unchecked	Unchecked	Unchecked	Checked	Unchecked	Unchecked	No history of smoking	No history of alcohol consumption	Unchecked	Unchecked	Unchecked	Unchecked	Unchecked	Unchecked	Checked		C90 - Multiple myeloma and malignant neoplasms of plasmocyte		Information not available	Ongoing Surveillance in Remission	(0) Completely active, able to perform all activities without restriction	Unchecked	Unchecked	Unchecked	Unchecked	Unchecked	Unchecked	Unchecked	Unchecked	Checked	No	No	Unchecked	Unchecked	Unchecked	Unchecked	Unchecked	46
76	Yes	Yes	Yes	Female	White	Unchecked	Unchecked	Unchecked	Unchecked	Unchecked	Checked	Unchecked	Unchecked	Unchecked	Checked	Checked	Unchecked	No history of smoking	No history of alcohol consumption	Unchecked	Unchecked	Unchecked	Unchecked	Checked	Checked	Unchecked	C73 - Malignant neoplasia of the thyroid gland			II	Ongoing Surveillance with measurable disease	(3) Able to perform only limited self-care, confined to bed or chair more than 50% of patient's waking hours	Unchecked	Unchecked	Unchecked	Unchecked	Unchecked	Unchecked	Unchecked	Unchecked	Checked	No	No	Unchecked	Unchecked	Unchecked	Unchecked	Unchecked	82
77	Yes	Yes	Yes	Female	Mixed race	Unchecked	Unchecked	Unchecked	Unchecked	Unchecked	Unchecked	Checked	Unchecked	Unchecked	Unchecked	Checked	Unchecked	No history of smoking	No history of alcohol consumption	Unchecked	Unchecked	Unchecked	Unchecked	Unchecked	Checked	Unchecked	C83 - Diffuse No -Hodgkin Lymphoma			III	Palliative systemic treatment	(2) Able to perform all self-care but unable to perform any work activities, standing approximately 50% of the patient's waking hours	Unchecked	Unchecked	Checked	Unchecked	Unchecked	Unchecked	Unchecked	Unchecked	Unchecked	No	Yes	Checked	Unchecked	Unchecked	Unchecked	Unchecked	34
78	Yes	Yes	Yes	Female	White	Unchecked	Unchecked	Unchecked	Unchecked	Unchecked	Unchecked	Unchecked	Unchecked	Unchecked	Unchecked	Unchecked	Checked	No history of smoking	No history of alcohol consumption	Unchecked	Unchecked	Unchecked	Unchecked	Unchecked	Unchecked	Checked	C18 - Malignant colon neoplasia			IV	Palliative systemic treatment	(2) Able to perform all self-care but unable to perform any work activities, standing approximately 50% of the patient's waking hours	Unchecked	Unchecked	Checked	Unchecked	Unchecked	Unchecked	Unchecked	Unchecked	Unchecked	No	Yes	Checked	Unchecked	Unchecked	Unchecked	Unchecked	54
79	Yes	Yes	Yes	Male	Other	Unchecked	Checked	Unchecked	Unchecked	Unchecked	Checked	Unchecked	Unchecked	Unchecked	Unchecked	Unchecked	Unchecked	Ex-Smoker	Current alcohol consumption	Unchecked	Unchecked	Unchecked	Checked	Checked	Unchecked	Unchecked		C61 - Malignant prostate neoplasm		Information not available	Best supportive care	(1) Restriction to rigorous physical activities, is able to perform light and sedentary work	Unchecked	Unchecked	Unchecked	Unchecked	Unchecked	Unchecked	Unchecked	Unchecked	Checked	No	No	Unchecked	Unchecked	Unchecked	Unchecked	Unchecked	90
80	Yes	Yes	Yes	Female	Black	Unchecked	Unchecked	Unchecked	Unchecked	Unchecked	Unchecked	Unchecked	Unchecked	Unchecked	Unchecked	Unchecked	Checked	No history of smoking	No history of alcohol consumption	Unchecked	Unchecked	Unchecked	Unchecked	Unchecked	Unchecked	Checked	C56 - Malignant ovary neoplasia			Information not available	Adjuvant treatment	(0) Completely active, able to perform all activities without restriction	Unchecked	Unchecked	Checked	Unchecked	Unchecked	Unchecked	Unchecked	Unchecked	Unchecked	No	Yes	Checked	Unchecked	Unchecked	Unchecked	Unchecked	80
81	Yes	Yes	Yes	Female	White	Unchecked	Unchecked	Unchecked	Unchecked	Unchecked	Unchecked	Unchecked	Unchecked	Unchecked	Unchecked	Unchecked	Checked	No history of smoking	No history of alcohol consumption	Unchecked	Unchecked	Unchecked	Unchecked	Unchecked	Unchecked	Checked	C50 - Malignant breast neoplasm			III	Adjuvant treatment	(1) Restriction to rigorous physical activities, is able to perform light and sedentary work	Checked	Unchecked	Checked	Unchecked	Unchecked	Unchecked	Checked	Unchecked	Unchecked	No	No	Unchecked	Unchecked	Unchecked	Unchecked	Unchecked	52
82	Yes	Yes	Yes	Female	White	Unchecked	Unchecked	Unchecked	Unchecked	Unchecked	Checked	Unchecked	Unchecked	Unchecked	Unchecked	Unchecked	Unchecked	No history of smoking	No history of alcohol consumption	Unchecked	Unchecked	Unchecked	Unchecked	Checked	Unchecked	Unchecked	C50 - Malignant breast neoplasm			II	Palliative systemic treatment	(1) Restriction to rigorous physical activities, is able to perform light and sedentary work	Unchecked	Unchecked	Unchecked	Checked	Unchecked	Unchecked	Checked	Unchecked	Unchecked	No	No	Unchecked	Unchecked	Unchecked	Unchecked	Unchecked	81
83	Yes	Yes	Yes	Male	White	Unchecked	Unchecked	Unchecked	Unchecked	Unchecked	Checked	Unchecked	Unchecked	Unchecked	Unchecked	Unchecked	Unchecked	Ex-Smoker	No history of alcohol consumption	Unchecked	Unchecked	Unchecked	Unchecked	Checked	Unchecked	Unchecked		C80 - Malignant neoplasia, without location specification		IV	Definitive curative treatment (Example: chemotherapy concomitant with radiotherapy)	(1) Restriction to rigorous physical activities, is able to perform light and sedentary work	Checked	Checked	Checked	Unchecked	Unchecked	Unchecked	Unchecked	Unchecked	Unchecked	No	No	Unchecked	Unchecked	Unchecked	Unchecked	Unchecked	74
84	Yes	Yes	Yes	Female	Mixed race	Unchecked	Unchecked	Unchecked	Unchecked	Unchecked	Checked	Unchecked	Checked	Checked	Checked	Unchecked	Unchecked	No history of smoking	No history of alcohol consumption	Unchecked	Unchecked	Unchecked	Unchecked	Unchecked	Checked	Unchecked	C56 - Malignant ovary neoplasia			III	Palliative systemic treatment	(3) Able to perform only limited self-care, confined to bed or chair more than 50% of patient's waking hours	Unchecked	Unchecked	Checked	Unchecked	Unchecked	Unchecked	Unchecked	Unchecked	Unchecked	No	Yes	Checked	Unchecked	Unchecked	Unchecked	Unchecked	69
85	Yes	Yes	Yes	Male	White	Unchecked	Checked	Unchecked	Unchecked	Unchecked	Checked	Unchecked	Unchecked	Checked	Unchecked	Checked	Unchecked	No history of smoking	No history of alcohol consumption	Unchecked	Unchecked	Unchecked	Checked	Checked	Unchecked	Unchecked		C61 - Malignant prostate neoplasm		IV	Ongoing Surveillance with measurable disease	(1) Restriction to rigorous physical activities, is able to perform light and sedentary work	Unchecked	Unchecked	Unchecked	Unchecked	Unchecked	Unchecked	Unchecked	Unchecked	Checked	No	No	Unchecked	Unchecked	Unchecked	Unchecked	Unchecked	77
86	Yes	Yes	Yes	Female	Mixed race	Unchecked	Checked	Unchecked	Unchecked	Unchecked	Checked	Unchecked	Unchecked	Unchecked	Unchecked	Unchecked	Unchecked	Smoker	No history of alcohol consumption	Unchecked	Unchecked	Unchecked	Checked	Checked	Unchecked	Unchecked	C50 - Malignant breast neoplasm			III	Palliative systemic treatment	(2) Able to perform all self-care but unable to perform any work activities, standing approximately 50% of the patient's waking hours	Unchecked	Unchecked	Unchecked	Checked	Unchecked	Unchecked	Unchecked	Checked	Unchecked	No	No	Unchecked	Unchecked	Unchecked	Unchecked	Unchecked	54
87	Yes	Yes	Yes	Female	Mixed race	Unchecked	Unchecked	Unchecked	Unchecked	Unchecked	Unchecked	Unchecked	Unchecked	Unchecked	Unchecked	Checked	Unchecked	No history of smoking	No history of alcohol consumption	Unchecked	Unchecked	Unchecked	Unchecked	Unchecked	Unchecked	Checked	C95 - Cell type leukemia in the specified			Information not available	Best supportive care	(4) Completely unable to perform basic self-care, completely confined to bed or chair	Unchecked	Unchecked	Unchecked	Unchecked	Unchecked	Unchecked	Unchecked	Unchecked	Checked	No	No	Unchecked	Unchecked	Unchecked	Unchecked	Unchecked	49
88	Yes	Yes	Yes	Female	Black	Unchecked	Unchecked	Unchecked	Unchecked	Unchecked	Unchecked	Unchecked	Unchecked	Unchecked	Unchecked	Checked	Unchecked	No history of smoking	No history of alcohol consumption	Unchecked	Unchecked	Unchecked	Unchecked	Unchecked	Unchecked	Checked	C50 - Malignant breast neoplasm			I	Adjuvant treatment	(0) Completely active, able to perform all activities without restriction	Unchecked	Unchecked	Unchecked	Checked	Unchecked	Unchecked	Unchecked	Unchecked	Unchecked	No	No	Unchecked	Unchecked	Unchecked	Unchecked	Unchecked	53
89	Yes	Yes	Yes	Male	Mixed race	Unchecked	Checked	Unchecked	Checked	Unchecked	Checked	Unchecked	Unchecked	Unchecked	Unchecked	Checked	Unchecked	Ex-Smoker	No history of alcohol consumption	Unchecked	Unchecked	Unchecked	Unchecked	Unchecked	Unchecked	Checked		C92 - myeloid leukemia		Information not available	Ongoing Surveillance with measurable disease	(2) Able to perform all self-care but unable to perform any work activities, standing approximately 50% of the patient's waking hours	Unchecked	Unchecked	Unchecked	Unchecked	Unchecked	Unchecked	Unchecked	Unchecked	Checked	No	No	Unchecked	Unchecked	Unchecked	Unchecked	Unchecked	73
90	Yes	Yes	Yes	Female	White	Unchecked	Checked	Unchecked	Unchecked	Unchecked	Checked	Unchecked	Unchecked	Unchecked	Unchecked	Checked	Unchecked	No history of smoking	No history of alcohol consumption	Unchecked	Unchecked	Unchecked	Checked	Unchecked	Checked	Unchecked	C91 - Lymphoid leukemia			Information not available	Definitive curative treatment (Example: chemotherapy concomitant with radiotherapy)	(1) Restriction to rigorous physical activities, is able to perform light and sedentary work	Unchecked	Unchecked	Checked	Unchecked	Unchecked	Unchecked	Unchecked	Unchecked	Unchecked	No	No	Unchecked	Unchecked	Unchecked	Unchecked	Unchecked	57
91	Yes	Yes	Yes	Female	White	Unchecked	Unchecked	Unchecked	Unchecked	Unchecked	Unchecked	Unchecked	Unchecked	Unchecked	Unchecked	Unchecked	Checked	No history of smoking	No history of alcohol consumption	Unchecked	Unchecked	Unchecked	Unchecked	Unchecked	Unchecked	Checked	C50 - Malignant breast neoplasm			II	Ongoing Surveillance with measurable disease	(0) Completely active, able to perform all activities without restriction	Unchecked	Unchecked	Checked	Unchecked	Unchecked	Unchecked	Unchecked	Unchecked	Unchecked	No	Yes	Checked	Unchecked	Unchecked	Unchecked	Unchecked	39
92	Yes	Yes	Yes	Female	Mixed race	Unchecked	Unchecked	Unchecked	Unchecked	Unchecked	Unchecked	Unchecked	Unchecked	Unchecked	Unchecked	Unchecked	Checked	No history of smoking	No history of alcohol consumption	Unchecked	Unchecked	Unchecked	Unchecked	Unchecked	Unchecked	Checked	C16 - Malignant stomach neoplasm			I	Ongoing Surveillance in Remission	(1) Restriction to rigorous physical activities, is able to perform light and sedentary work	Unchecked	Unchecked	Unchecked	Unchecked	Unchecked	Unchecked	Unchecked	Unchecked	Checked	No	No	Unchecked	Unchecked	Unchecked	Unchecked	Unchecked	58
93	Yes	Yes	Yes	Male	Mixed race	Unchecked	Unchecked	Unchecked	Unchecked	Unchecked	Unchecked	Unchecked	Unchecked	Unchecked	Unchecked	Unchecked	Checked	No history of smoking	No history of alcohol consumption	Unchecked	Unchecked	Checked	Unchecked	Unchecked	Unchecked	Unchecked		C71 - Malignant neoplasm of brain		Information not available	Palliative systemic treatment	(3) Able to perform only limited self-care, confined to bed or chair more than 50% of patient's waking hours	Unchecked	Unchecked	Checked	Unchecked	Unchecked	Unchecked	Unchecked	Unchecked	Unchecked	No	Yes	Unchecked	Checked	Unchecked	Unchecked	Unchecked	34
94	Yes	Yes	Yes	Male	Mixed race	Unchecked	Checked	Unchecked	Unchecked	Unchecked	Checked	Unchecked	Unchecked	Unchecked	Unchecked	Unchecked	Unchecked	No history of smoking	No history of alcohol consumption	Unchecked	Unchecked	Unchecked	Checked	Checked	Checked	Unchecked		C61 - Malignant prostate neoplasm		III	Palliative systemic treatment	(4) Completely unable to perform basic self-care, completely confined to bed or chair	Unchecked	Unchecked	Unchecked	Checked	Unchecked	Unchecked	Unchecked	Unchecked	Unchecked	No	No	Unchecked	Unchecked	Unchecked	Unchecked	Unchecked	79
95	Yes	Yes	Yes	Female	White	Unchecked	Unchecked	Unchecked	Unchecked	Unchecked	Unchecked	Unchecked	Unchecked	Unchecked	Unchecked	Unchecked	Checked	No history of smoking	No history of alcohol consumption	Unchecked	Unchecked	Unchecked	Unchecked	Unchecked	Unchecked	Checked	C53 - Malignant neoplasia of the cervix			III	Ongoing Surveillance in Remission	(0) Completely active, able to perform all activities without restriction	Unchecked	Unchecked	Unchecked	Unchecked	Unchecked	Unchecked	Unchecked	Unchecked	Checked	No	No	Unchecked	Unchecked	Unchecked	Unchecked	Unchecked	44
96	Yes	Yes	Yes	Male	White	Unchecked	Checked	Unchecked	Unchecked	Unchecked	Unchecked	Unchecked	Unchecked	Unchecked	Unchecked	Unchecked	Unchecked	No history of smoking	Former alcohol consumption	Unchecked	Unchecked	Unchecked	Checked	Unchecked	Unchecked	Unchecked		C25 - Malignant pancreas neoplasm		III	Adjuvant treatment	(0) Completely active, able to perform all activities without restriction	Unchecked	Unchecked	Checked	Unchecked	Unchecked	Unchecked	Unchecked	Unchecked	Unchecked	No	Yes	Checked	Unchecked	Unchecked	Unchecked	Unchecked	79
98	Yes	Yes	Yes	Male	White	Unchecked	Checked	Unchecked	Unchecked	Unchecked	Checked	Unchecked	Unchecked	Unchecked	Unchecked	Checked	Unchecked	Ex-Smoker	No history of alcohol consumption	Unchecked	Unchecked	Unchecked	Checked	Checked	Checked	Unchecked		C34 - Malignant neoplasia of bronchi and lungs		IV	Palliative systemic treatment	(1) Restriction to rigorous physical activities, is able to perform light and sedentary work	Unchecked	Checked	Checked	Unchecked	Unchecked	Unchecked	Unchecked	Unchecked	Unchecked	No	No	Unchecked	Unchecked	Unchecked	Unchecked	Unchecked	70
99	Yes	Yes	Yes	Female	White	Unchecked	Checked	Unchecked	Unchecked	Unchecked	Checked	Unchecked	Unchecked	Unchecked	Unchecked	Checked	Unchecked	No history of smoking	No history of alcohol consumption	Unchecked	Unchecked	Unchecked	Checked	Checked	Unchecked	Unchecked	C50 - Malignant breast neoplasm			II	Neoadjuvant treatment	(1) Restriction to rigorous physical activities, is able to perform light and sedentary work	Unchecked	Unchecked	Checked	Unchecked	Unchecked	Unchecked	Unchecked	Unchecked	Unchecked	No	Yes	Checked	Unchecked	Unchecked	Unchecked	Unchecked	58
100	Yes	Yes	Yes	Female	Black	Unchecked	Unchecked	Unchecked	Unchecked	Unchecked	Checked	Unchecked	Unchecked	Unchecked	Unchecked	Unchecked	Unchecked	No history of smoking	No history of alcohol consumption	Unchecked	Unchecked	Unchecked	Unchecked	Checked	Unchecked	Unchecked	C19 - Malignant neoplasia of rectosigmoid junction			II	Palliative systemic treatment	(2) Able to perform all self-care but unable to perform any work activities, standing approximately 50% of the patient's waking hours	Unchecked	Checked	Checked	Unchecked	Unchecked	Unchecked	Unchecked	Unchecked	Unchecked	No	No	Unchecked	Unchecked	Unchecked	Unchecked	Unchecked	76
101	Yes	Yes	Yes	Female	White	Unchecked	Unchecked	Unchecked	Unchecked	Unchecked	Unchecked	Unchecked	Unchecked	Unchecked	Unchecked	Checked	Unchecked	Ex-Smoker	No history of alcohol consumption	Unchecked	Unchecked	Unchecked	Unchecked	Unchecked	Checked	Unchecked	C50 - Malignant breast neoplasm			III	Neoadjuvant treatment	(1) Restriction to rigorous physical activities, is able to perform light and sedentary work	Unchecked	Unchecked	Checked	Unchecked	Unchecked	Unchecked	Unchecked	Unchecked	Unchecked	No	No	Unchecked	Unchecked	Unchecked	Unchecked	Unchecked	57
102	Yes	Yes	Yes	Female	Mixed race	Unchecked	Unchecked	Unchecked	Unchecked	Unchecked	Checked	Unchecked	Unchecked	Unchecked	Unchecked	Unchecked	Unchecked	No history of smoking	No history of alcohol consumption	Unchecked	Unchecked	Unchecked	Unchecked	Checked	Unchecked	Unchecked	C50 - Malignant breast neoplasm			II	Neoadjuvant treatment	(1) Restriction to rigorous physical activities, is able to perform light and sedentary work	Unchecked	Unchecked	Checked	Unchecked	Unchecked	Unchecked	Unchecked	Unchecked	Unchecked	No	No	Unchecked	Unchecked	Unchecked	Unchecked	Unchecked	45
103	Yes	Yes	Yes	Male	Mixed race	Unchecked	Unchecked	Unchecked	Unchecked	Unchecked	Unchecked	Unchecked	Unchecked	Unchecked	Unchecked	Unchecked	Checked	No history of smoking	Former alcohol consumption	Unchecked	Unchecked	Unchecked	Unchecked	Unchecked	Unchecked	Checked		C16 - Malignant stomach neoplasm		III	Palliative systemic treatment	(1) Restriction to rigorous physical activities, is able to perform light and sedentary work	Unchecked	Unchecked	Checked	Unchecked	Unchecked	Unchecked	Unchecked	Unchecked	Unchecked	No	No	Unchecked	Unchecked	Unchecked	Unchecked	Unchecked	53
104	Yes	Yes	Yes	Male	White	Unchecked	Unchecked	Unchecked	Unchecked	Unchecked	Unchecked	Unchecked	Unchecked	Unchecked	Unchecked	Checked	Unchecked	No history of smoking	Current alcohol consumption	Unchecked	Unchecked	Unchecked	Unchecked	Unchecked	Unchecked	Checked		C18 - Malignant colon neoplasia		IV	Palliative systemic treatment	(1) Restriction to rigorous physical activities, is able to perform light and sedentary work	Unchecked	Unchecked	Checked	Unchecked	Unchecked	Unchecked	Unchecked	Unchecked	Unchecked	No	No	Unchecked	Unchecked	Unchecked	Unchecked	Unchecked	40
105	Yes	Yes	Yes	Female	Mixed race	Unchecked	Checked	Unchecked	Unchecked	Unchecked	Checked	Unchecked	Unchecked	Unchecked	Unchecked	Unchecked	Unchecked	No history of smoking	No history of alcohol consumption	Unchecked	Unchecked	Unchecked	Checked	Checked	Unchecked	Unchecked	C50 - Malignant breast neoplasm			III	Palliative systemic treatment	(1) Restriction to rigorous physical activities, is able to perform light and sedentary work	Unchecked	Unchecked	Checked	Unchecked	Unchecked	Unchecked	Unchecked	Unchecked	Unchecked	No	Yes	Checked	Unchecked	Unchecked	Unchecked	Unchecked	55
106	Yes	Yes	Yes	Male	White	Unchecked	Unchecked	Unchecked	Unchecked	Unchecked	Unchecked	Unchecked	Unchecked	Unchecked	Unchecked	Unchecked	Checked	No history of smoking	No history of alcohol consumption	Unchecked	Unchecked	Unchecked	Unchecked	Unchecked	Unchecked	Checked		C26 - Malignant neoplasia of digestive organs and poorly defined locations in the digestive tract		IV	Best supportive care	(3) Able to perform only limited self-care, confined to bed or chair more than 50% of patient's waking hours	Unchecked	Unchecked	Unchecked	Unchecked	Unchecked	Unchecked	Unchecked	Unchecked	Checked	No	No	Unchecked	Unchecked	Unchecked	Unchecked	Unchecked	52
107	Yes	Yes	Yes	Male	Mixed race	Unchecked	Unchecked	Unchecked	Unchecked	Unchecked	Checked	Unchecked	Unchecked	Unchecked	Unchecked	Unchecked	Unchecked	No history of smoking	No history of alcohol consumption	Unchecked	Unchecked	Unchecked	Unchecked	Unchecked	Checked	Unchecked		C61 - Malignant prostate neoplasm		IV	Ongoing Surveillance with measurable disease	(1) Restriction to rigorous physical activities, is able to perform light and sedentary work	Unchecked	Unchecked	Unchecked	Checked	Unchecked	Unchecked	Unchecked	Checked	Unchecked	No	No	Unchecked	Unchecked	Unchecked	Unchecked	Unchecked	83
108	Yes	Yes	Yes	Female	Mixed race	Unchecked	Checked	Unchecked	Unchecked	Unchecked	Unchecked	Unchecked	Unchecked	Unchecked	Unchecked	Unchecked	Unchecked			Unchecked	Unchecked	Unchecked	Checked	Unchecked	Unchecked	Unchecked	C92 - myeloid leukemia			Information not available	Definitive curative treatment (Example: chemotherapy concomitant with radiotherapy)	(1) Restriction to rigorous physical activities, is able to perform light and sedentary work	Unchecked	Unchecked	Checked	Unchecked	Unchecked	Unchecked	Unchecked	Unchecked	Unchecked	No	No	Unchecked	Unchecked	Unchecked	Unchecked	Unchecked	72
109	Yes	Yes	Yes	Male	Mixed race	Unchecked	Unchecked	Unchecked	Unchecked	Unchecked	Checked	Unchecked	Checked	Unchecked	Unchecked	Unchecked	Unchecked	Ex-Smoker	Current alcohol consumption	Unchecked	Checked	Unchecked	Unchecked	Unchecked	Checked	Unchecked		C43 - Malignant Skin Melanoma		II	Ongoing Surveillance with measurable disease	(0) Completely active, able to perform all activities without restriction	Unchecked	Unchecked	Unchecked	Unchecked	Unchecked	Checked	Unchecked	Unchecked	Unchecked	No	No	Unchecked	Unchecked	Unchecked	Unchecked	Unchecked	78
110	Yes	Yes	Yes	Male	Mixed race	Unchecked	Unchecked	Unchecked	Unchecked	Unchecked	Unchecked	Unchecked	Unchecked	Unchecked	Unchecked	Unchecked	Checked	No history of smoking	No history of alcohol consumption	Unchecked	Unchecked	Unchecked	Unchecked	Unchecked	Checked	Unchecked		C71 - Malignant neoplasm of brain		IV	Best supportive care	(3) Able to perform only limited self-care, confined to bed or chair more than 50% of patient's waking hours	Checked	Unchecked	Unchecked	Unchecked	Unchecked	Unchecked	Unchecked	Unchecked	Unchecked	No	No	Unchecked	Unchecked	Unchecked	Unchecked	Unchecked	19
111	Yes	Yes	Yes	Female	Mixed race	Unchecked	Unchecked	Unchecked	Checked	Unchecked	Checked	Unchecked	Unchecked	Unchecked	Unchecked	Unchecked	Unchecked	Smoker	No history of alcohol consumption	Unchecked	Unchecked	Unchecked	Unchecked	Unchecked	Checked	Unchecked	C10 - Malignant oropharyngeal neoplasm			IV	Definitive curative treatment (Example: chemotherapy concomitant with radiotherapy)	(3) Able to perform only limited self-care, confined to bed or chair more than 50% of patient's waking hours	Unchecked	Checked	Checked	Unchecked	Unchecked	Unchecked	Unchecked	Unchecked	Unchecked	No	Yes	Unchecked	Unchecked	Unchecked	Unchecked	Checked	54
112	Yes	Yes	Yes	Male	White	Unchecked	Unchecked	Unchecked	Unchecked	Unchecked	Checked	Unchecked	Unchecked	Unchecked	Unchecked	Unchecked	Unchecked	Smoker	Current alcohol consumption	Unchecked	Unchecked	Unchecked	Unchecked	Unchecked	Checked	Unchecked		C10 - Malignant oropharyngeal neoplasm		III	Palliative systemic treatment	(2) Able to perform all self-care but unable to perform any work activities, standing approximately 50% of the patient's waking hours	Checked	Checked	Unchecked	Unchecked	Unchecked	Unchecked	Unchecked	Unchecked	Unchecked	No	No	Unchecked	Unchecked	Unchecked	Unchecked	Unchecked	62
113	Yes	Yes	Yes	Male	White	Unchecked	Unchecked	Unchecked	Unchecked	Unchecked	Unchecked	Unchecked	Unchecked	Unchecked	Checked	Unchecked	Unchecked	Ex-Smoker	No history of alcohol consumption	Unchecked	Unchecked	Unchecked	Unchecked	Unchecked	Unchecked	Checked		C18 - Malignant colon neoplasia		IV	Palliative systemic treatment	(0) Completely active, able to perform all activities without restriction	Unchecked	Unchecked	Checked	Unchecked	Unchecked	Unchecked	Unchecked	Unchecked	Unchecked	No	No	Unchecked	Unchecked	Unchecked	Unchecked	Unchecked	55
114	Yes	Yes	Yes	Male	Mixed race	Unchecked	Unchecked	Unchecked	Unchecked	Unchecked	Checked	Unchecked	Unchecked	Unchecked	Unchecked	Unchecked	Unchecked	No history of smoking	No history of alcohol consumption	Unchecked	Unchecked	Unchecked	Unchecked	Checked	Checked	Unchecked		C61 - Malignant prostate neoplasm		II	Ongoing Surveillance in Remission	(1) Restriction to rigorous physical activities, is able to perform light and sedentary work	Unchecked	Unchecked	Unchecked	Unchecked	Unchecked	Unchecked	Unchecked	Unchecked	Checked	No	No	Unchecked	Unchecked	Unchecked	Unchecked	Unchecked	57
115	Yes	Yes	Yes	Female	Mixed race	Unchecked	Unchecked	Unchecked	Unchecked	Unchecked	Unchecked	Unchecked	Unchecked	Unchecked	Unchecked	Unchecked	Checked	No history of smoking	No history of alcohol consumption	Unchecked	Unchecked	Unchecked	Unchecked	Unchecked	Unchecked	Checked	C18 - Malignant colon neoplasia			III	Best supportive care	(2) Able to perform all self-care but unable to perform any work activities, standing approximately 50% of the patient's waking hours	Unchecked	Unchecked	Unchecked	Unchecked	Unchecked	Unchecked	Unchecked	Unchecked	Checked	No	No	Unchecked	Unchecked	Unchecked	Unchecked	Unchecked	58
116	Yes	Yes	Yes	Male	Mixed race	Unchecked	Unchecked	Unchecked	Unchecked	Checked	Checked	Unchecked	Unchecked	Unchecked	Unchecked	Unchecked	Unchecked	No history of smoking	Former alcohol consumption	Unchecked	Unchecked	Unchecked	Unchecked	Checked	Checked	Unchecked		C22 - Malignant neoplasia of the liver and intrahepatic galls		III	Ongoing Surveillance with measurable disease	(1) Restriction to rigorous physical activities, is able to perform light and sedentary work	Unchecked	Unchecked	Unchecked	Unchecked	Unchecked	Unchecked	Unchecked	Checked	Unchecked	No	No	Unchecked	Unchecked	Unchecked	Unchecked	Unchecked	67
117	Yes	Yes	Yes	Female	Mixed race	Unchecked	Unchecked	Unchecked	Unchecked	Unchecked	Unchecked	Unchecked	Unchecked	Unchecked	Unchecked	Checked	Unchecked	No history of smoking	No history of alcohol consumption	Unchecked	Unchecked	Unchecked	Unchecked	Unchecked	Checked	Unchecked	C49 - Malignant neoplasm of connective tissue and soft tissue other			II	Palliative systemic treatment	(1) Restriction to rigorous physical activities, is able to perform light and sedentary work	Unchecked	Unchecked	Checked	Unchecked	Unchecked	Unchecked	Unchecked	Unchecked	Unchecked	No	Yes	Checked	Unchecked	Unchecked	Unchecked	Unchecked	26
118	Yes	Yes	Yes	Female	Mixed race	Unchecked	Checked	Unchecked	Unchecked	Unchecked	Checked	Unchecked	Unchecked	Unchecked	Unchecked	Unchecked	Unchecked	Smoker	No history of alcohol consumption	Unchecked	Unchecked	Unchecked	Unchecked	Unchecked	Unchecked	Checked	C83 - Diffuse No -Hodgkin Lymphoma			III	Definitive curative treatment (Example: chemotherapy concomitant with radiotherapy)	(3) Able to perform only limited self-care, confined to bed or chair more than 50% of patient's waking hours	Unchecked	Unchecked	Checked	Unchecked	Unchecked	Unchecked	Unchecked	Unchecked	Unchecked	No	Yes	Unchecked	Checked	Unchecked	Unchecked	Unchecked	64
119	Yes	Yes	Yes	Male	White	Unchecked	Unchecked	Unchecked	Unchecked	Unchecked	Checked	Unchecked	Checked	Unchecked	Unchecked	Unchecked	Unchecked	No history of smoking	No history of alcohol consumption	Unchecked	Unchecked	Unchecked	Unchecked	Checked	Checked	Unchecked		C90 - Multiple myeloma and malignant neoplasms of plasmocyte		III	Palliative systemic treatment	(1) Restriction to rigorous physical activities, is able to perform light and sedentary work	Unchecked	Unchecked	Unchecked	Unchecked	Unchecked	Checked	Unchecked	Checked	Unchecked	No	Yes	Unchecked	Checked	Unchecked	Unchecked	Unchecked	82
120	Yes	Yes	Yes	Female	Mixed race	Unchecked	Unchecked	Unchecked	Unchecked	Unchecked	Checked	Unchecked	Unchecked	Unchecked	Unchecked	Unchecked	Unchecked	No history of smoking	Former alcohol consumption	Unchecked	Unchecked	Unchecked	Unchecked	Unchecked	Checked	Unchecked	C21 - Malignant neoplasia of the anus and anal canal			II	Ongoing Surveillance in Remission	(0) Completely active, able to perform all activities without restriction	Unchecked	Unchecked	Unchecked	Unchecked	Unchecked	Unchecked	Unchecked	Unchecked	Checked	No	No	Unchecked	Unchecked	Unchecked	Unchecked	Unchecked	63
121	Yes	Yes	Yes	Male	White	Unchecked	Checked	Unchecked	Unchecked	Unchecked	Checked	Unchecked	Unchecked	Unchecked	Checked	Unchecked	Unchecked	Ex-Smoker	Former alcohol consumption	Unchecked	Unchecked	Checked	Checked	Unchecked	Checked	Unchecked		C71 - Malignant neoplasm of brain		IV	Palliative systemic treatment	(2) Able to perform all self-care but unable to perform any work activities, standing approximately 50% of the patient's waking hours	Unchecked	Unchecked	Checked	Unchecked	Unchecked	Unchecked	Unchecked	Unchecked	Unchecked	No	No	Unchecked	Unchecked	Unchecked	Unchecked	Unchecked	61
122	Yes	Yes	Yes	Female	Mixed race	Unchecked	Unchecked	Unchecked	Unchecked	Unchecked	Checked	Unchecked	Unchecked	Unchecked	Checked	Unchecked	Unchecked	No history of smoking	No history of alcohol consumption	Unchecked	Unchecked	Unchecked	Unchecked	Checked	Unchecked	Unchecked	C50 - Malignant breast neoplasm			III	Ongoing Surveillance with measurable disease	(1) Restriction to rigorous physical activities, is able to perform light and sedentary work	Unchecked	Unchecked	Checked	Unchecked	Unchecked	Unchecked	Unchecked	Unchecked	Unchecked	No	Yes	Checked	Unchecked	Unchecked	Unchecked	Unchecked	80
123	Yes	Yes	Yes	Female	White	Unchecked	Unchecked	Unchecked	Unchecked	Unchecked	Unchecked	Unchecked	Unchecked	Unchecked	Unchecked	Unchecked	Checked	No history of smoking	No history of alcohol consumption	Unchecked	Unchecked	Unchecked	Unchecked	Unchecked	Unchecked	Checked	C18 - Malignant colon neoplasia			II	Ongoing Surveillance in Remission	(0) Completely active, able to perform all activities without restriction	Unchecked	Unchecked	Unchecked	Unchecked	Unchecked	Unchecked	Unchecked	Unchecked	Checked	No	No	Unchecked	Unchecked	Unchecked	Unchecked	Unchecked	52
124	Yes	Yes	Yes	Female	Asian	Unchecked	Checked	Unchecked	Unchecked	Unchecked	Checked	Unchecked	Checked	Checked	Unchecked	Checked	Unchecked	No history of smoking	No history of alcohol consumption	Checked	Unchecked	Unchecked	Checked	Unchecked	Checked	Unchecked	C18 - Malignant colon neoplasia			IV	Best supportive care	(2) Able to perform all self-care but unable to perform any work activities, standing approximately 50% of the patient's waking hours	Unchecked	Unchecked	Unchecked	Unchecked	Unchecked	Unchecked	Unchecked	Unchecked	Checked	No	Yes	Unchecked	Checked	Unchecked	Unchecked	Unchecked	83
125	Yes	Yes	Yes	Male	White	Unchecked	Checked	Unchecked	Unchecked	Unchecked	Checked	Unchecked	Checked	Unchecked	Unchecked	Unchecked	Unchecked	No history of smoking	No history of alcohol consumption	Unchecked	Checked	Unchecked	Checked	Checked	Unchecked	Unchecked		C92 - myeloid leukemia		I	Ongoing Surveillance in Remission	(0) Completely active, able to perform all activities without restriction	Unchecked	Unchecked	Unchecked	Unchecked	Unchecked	Unchecked	Unchecked	Checked	Unchecked	No	Yes	Unchecked	Checked	Unchecked	Unchecked	Unchecked	75
126	Yes	Yes	Yes	Male	White	Unchecked	Unchecked	Unchecked	Unchecked	Unchecked	Unchecked	Unchecked	Unchecked	Unchecked	Unchecked	Unchecked	Checked	No history of smoking	No history of alcohol consumption	Unchecked	Unchecked	Unchecked	Unchecked	Unchecked	Unchecked	Checked		C43 - Malignant Skin Melanoma		IV	Palliative systemic treatment	(0) Completely active, able to perform all activities without restriction	Unchecked	Unchecked	Unchecked	Unchecked	Unchecked	Checked	Unchecked	Unchecked	Unchecked	No	No	Unchecked	Unchecked	Unchecked	Unchecked	Unchecked	77
127	Yes	Yes	Yes	Female	Mixed race	Unchecked	Unchecked	Unchecked	Unchecked	Unchecked	Checked	Unchecked	Unchecked	Unchecked	Checked	Unchecked	Unchecked	No history of smoking	No history of alcohol consumption	Unchecked	Unchecked	Unchecked	Unchecked	Checked	Unchecked	Unchecked	C64 - Malignant kidney neoplasm, except kidney pelvis			II	Ongoing Surveillance in Remission	(0) Completely active, able to perform all activities without restriction	Unchecked	Unchecked	Unchecked	Unchecked	Unchecked	Unchecked	Unchecked	Unchecked	Checked	No	No	Unchecked	Unchecked	Unchecked	Unchecked	Unchecked	61
128	Yes	Yes	Yes	Female	White	Unchecked	Unchecked	Unchecked	Unchecked	Unchecked	Unchecked	Unchecked	Unchecked	Unchecked	Unchecked	Checked	Unchecked	No history of smoking	No history of alcohol consumption	Unchecked	Unchecked	Unchecked	Unchecked	Unchecked	Checked	Unchecked	C50 - Malignant breast neoplasm			I	Ongoing Surveillance in Remission	(1) Restriction to rigorous physical activities, is able to perform light and sedentary work	Unchecked	Unchecked	Unchecked	Unchecked	Unchecked	Unchecked	Unchecked	Unchecked	Checked	No	No	Unchecked	Unchecked	Unchecked	Unchecked	Unchecked	71
129	Yes	Yes	Yes	Female	White	Checked	Unchecked	Unchecked	Unchecked	Unchecked	Unchecked	Unchecked	Unchecked	Unchecked	Unchecked	Unchecked	Unchecked	No history of smoking	No history of alcohol consumption	Checked	Unchecked	Unchecked	Unchecked	Checked	Unchecked	Unchecked	C50 - Malignant breast neoplasm			IV	Palliative systemic treatment	(0) Completely active, able to perform all activities without restriction	Unchecked	Unchecked	Unchecked	Checked	Unchecked	Unchecked	Unchecked	Unchecked	Unchecked	No	No	Unchecked	Unchecked	Unchecked	Unchecked	Unchecked	67
130	Yes	Yes	Yes	Female	White	Unchecked	Unchecked	Unchecked	Unchecked	Unchecked	Unchecked	Unchecked	Unchecked	Unchecked	Unchecked	Unchecked	Checked	No history of smoking	No history of alcohol consumption	Unchecked	Unchecked	Unchecked	Unchecked	Unchecked	Unchecked	Checked	C20 - Malignant neoplasm of the rectum			III	Ongoing Surveillance in Remission	(0) Completely active, able to perform all activities without restriction	Unchecked	Unchecked	Unchecked	Unchecked	Unchecked	Unchecked	Unchecked	Unchecked	Checked	No	No	Unchecked	Unchecked	Unchecked	Unchecked	Unchecked	47
131	Yes	Yes	Yes	Male	Black	Unchecked	Checked	Unchecked	Unchecked	Unchecked	Unchecked	Unchecked	Unchecked	Unchecked	Unchecked	Unchecked	Unchecked	No history of smoking	No history of alcohol consumption	Unchecked	Checked	Checked	Unchecked	Unchecked	Unchecked	Unchecked		C67 - Malignant bladder neoplasm		I	Ongoing Surveillance in Remission	(0) Completely active, able to perform all activities without restriction	Unchecked	Unchecked	Unchecked	Unchecked	Unchecked	Unchecked	Unchecked	Unchecked	Checked	No	No	Unchecked	Unchecked	Unchecked	Unchecked	Unchecked	76
132	Yes	Yes	Yes	Male	White	Unchecked	Unchecked	Unchecked	Unchecked	Unchecked	Unchecked	Unchecked	Unchecked	Unchecked	Unchecked	Unchecked	Checked	Ex-Smoker	No history of alcohol consumption	Unchecked	Unchecked	Unchecked	Unchecked	Unchecked	Checked	Unchecked		C62 - Malignant neoplasia of the testicles		III	Definitive curative treatment (Example: chemotherapy concomitant with radiotherapy)	(1) Restriction to rigorous physical activities, is able to perform light and sedentary work	Checked	Unchecked	Checked	Unchecked	Unchecked	Unchecked	Unchecked	Unchecked	Unchecked	No	No	Unchecked	Unchecked	Unchecked	Unchecked	Unchecked	40
133	Yes	Yes	Yes	Female	Black	Unchecked	Checked	Unchecked	Checked	Unchecked	Checked	Unchecked	Unchecked	Unchecked	Unchecked	Checked	Unchecked	Ex-Smoker	Former alcohol consumption	Unchecked	Unchecked	Unchecked	Unchecked	Checked	Checked	Unchecked	C91 - Lymphoid leukemia			II	Best supportive care	(3) Able to perform only limited self-care, confined to bed or chair more than 50% of patient's waking hours	Unchecked	Checked	Unchecked	Unchecked	Unchecked	Unchecked	Unchecked	Unchecked	Unchecked	No	No	Unchecked	Unchecked	Unchecked	Unchecked	Unchecked	68
134	Yes	Yes	Yes	Male	Mixed race	Unchecked	Unchecked	Unchecked	Unchecked	Unchecked	Unchecked	Unchecked	Checked	Unchecked	Unchecked	Unchecked	Unchecked	No history of smoking	No history of alcohol consumption	Unchecked	Unchecked	Unchecked	Unchecked	Unchecked	Unchecked	Unchecked		C18 - Malignant colon neoplasia		II	Ongoing Surveillance with measurable disease	(2) Able to perform all self-care but unable to perform any work activities, standing approximately 50% of the patient's waking hours	Checked	Unchecked	Unchecked	Unchecked	Unchecked	Unchecked	Unchecked	Unchecked	Unchecked	No	No	Unchecked	Unchecked	Unchecked	Unchecked	Unchecked	60
135	Yes	Yes	Yes	Female	White	Unchecked	Unchecked	Unchecked	Unchecked	Unchecked	Checked	Unchecked	Unchecked	Unchecked	Checked	Unchecked	Unchecked	No history of smoking	No history of alcohol consumption	Unchecked	Unchecked	Unchecked	Unchecked	Unchecked	Checked	Unchecked	C34 - Malignant neoplasia of bronchi and lungs			IV	Palliative systemic treatment	(1) Restriction to rigorous physical activities, is able to perform light and sedentary work	Unchecked	Unchecked	Unchecked	Unchecked	Unchecked	Checked	Unchecked	Unchecked	Unchecked	No	No	Unchecked	Unchecked	Unchecked	Unchecked	Unchecked	77
136	Yes	Yes	Yes	Male	White	Unchecked	Unchecked	Unchecked	Unchecked	Unchecked	Unchecked	Unchecked	Unchecked	Unchecked	Unchecked	Unchecked	Checked	Ex-Smoker	Current alcohol consumption	Unchecked	Unchecked	Unchecked	Unchecked	Unchecked	Unchecked	Checked		C22 - Malignant neoplasia of the liver and intrahepatic galls		I	Ongoing Surveillance with measurable disease	(0) Completely active, able to perform all activities without restriction	Unchecked	Unchecked	Unchecked	Unchecked	Unchecked	Unchecked	Unchecked	Unchecked	Checked	No	No	Unchecked	Unchecked	Unchecked	Unchecked	Unchecked	50
137	Yes	Yes	Yes	Female	Mixed race	Unchecked	Unchecked	Unchecked	Unchecked	Unchecked	Checked	Unchecked	Unchecked	Unchecked	Unchecked	Unchecked	Unchecked	Ex-Smoker	No history of alcohol consumption	Unchecked	Unchecked	Unchecked	Unchecked	Unchecked	Checked	Unchecked	C34 - Malignant neoplasia of bronchi and lungs			IV	Palliative systemic treatment	(1) Restriction to rigorous physical activities, is able to perform light and sedentary work	Unchecked	Unchecked	Checked	Unchecked	Unchecked	Unchecked	Checked	Unchecked	Unchecked	No	Yes	Checked	Unchecked	Unchecked	Unchecked	Unchecked	73
138	Yes	Yes	Yes	Female	Mixed race	Unchecked	Unchecked	Unchecked	Unchecked	Unchecked	Unchecked	Unchecked	Unchecked	Unchecked	Unchecked	Unchecked	Checked	No history of smoking	No history of alcohol consumption	Unchecked	Unchecked	Unchecked	Unchecked	Unchecked	Checked	Unchecked	C22 - Malignant neoplasia of the liver and intrahepatic galls			IV	Palliative systemic treatment	(2) Able to perform all self-care but unable to perform any work activities, standing approximately 50% of the patient's waking hours	Unchecked	Unchecked	Checked	Unchecked	Unchecked	Unchecked	Unchecked	Unchecked	Unchecked	No	Yes	Checked	Unchecked	Unchecked	Unchecked	Unchecked	59
139	Yes	Yes	Yes	Male	White	Unchecked	Checked	Unchecked	Unchecked	Unchecked	Checked	Unchecked	Unchecked	Checked	Unchecked	Unchecked	Unchecked	No history of smoking	No history of alcohol consumption	Unchecked	Unchecked	Unchecked	Checked	Checked	Unchecked	Unchecked		C49 - Malignant neoplasm of connective tissue and soft tissue other		II	Ongoing Surveillance in Remission	(0) Completely active, able to perform all activities without restriction	Unchecked	Unchecked	Unchecked	Unchecked	Unchecked	Unchecked	Unchecked	Unchecked	Checked	No	No	Unchecked	Unchecked	Unchecked	Unchecked	Unchecked	68
140	Yes	Yes	Yes	Female	Mixed race	Unchecked	Checked	Unchecked	Unchecked	Unchecked	Unchecked	Unchecked	Checked	Unchecked	Unchecked	Unchecked	Unchecked	No history of smoking	No history of alcohol consumption	Unchecked	Unchecked	Unchecked	Unchecked	Checked	Checked	Unchecked	C34 - Malignant neoplasia of bronchi and lungs			III	Ongoing Surveillance in Remission	(2) Able to perform all self-care but unable to perform any work activities, standing approximately 50% of the patient's waking hours	Unchecked	Unchecked	Unchecked	Unchecked	Unchecked	Unchecked	Unchecked	Unchecked	Checked	No	No	Unchecked	Unchecked	Unchecked	Unchecked	Unchecked	82
141	Yes	Yes	Yes	Female	Mixed race	Unchecked	Unchecked	Unchecked	Checked	Unchecked	Unchecked	Unchecked	Unchecked	Unchecked	Unchecked	Checked	Unchecked	Ex-Smoker	Former alcohol consumption	Unchecked	Unchecked	Unchecked	Unchecked	Unchecked	Checked	Unchecked	C44 - Others Malignant Neoplasms of the Skin			III	Adjuvant treatment	(4) Completely unable to perform basic self-care, completely confined to bed or chair	Unchecked	Checked	Unchecked	Unchecked	Unchecked	Unchecked	Unchecked	Unchecked	Unchecked	No	No	Unchecked	Unchecked	Unchecked	Unchecked	Unchecked	83
142	Yes	Yes	Yes	Female	Mixed race	Unchecked	Unchecked	Unchecked	Unchecked	Unchecked	Unchecked	Unchecked	Unchecked	Unchecked	Unchecked	Unchecked	Checked	No history of smoking	Former alcohol consumption	Unchecked	Unchecked	Unchecked	Unchecked	Unchecked	Checked	Unchecked	C16 - Malignant stomach neoplasm			II	Ongoing Surveillance in Remission	(0) Completely active, able to perform all activities without restriction	Unchecked	Unchecked	Unchecked	Unchecked	Unchecked	Unchecked	Unchecked	Unchecked	Checked	No	No	Unchecked	Unchecked	Unchecked	Unchecked	Unchecked	47
143	Yes	Yes	Yes	Male	White	Unchecked	Unchecked	Unchecked	Checked	Unchecked	Unchecked	Unchecked	Unchecked	Unchecked	Unchecked	Unchecked	Unchecked	Smoker	Current alcohol consumption	Unchecked	Unchecked	Unchecked	Unchecked	Unchecked	Unchecked	Checked		C34 - Malignant neoplasia of bronchi and lungs		IV	Palliative systemic treatment	(1) Restriction to rigorous physical activities, is able to perform light and sedentary work	Unchecked	Unchecked	Checked	Unchecked	Unchecked	Unchecked	Unchecked	Unchecked	Unchecked	No	No	Unchecked	Unchecked	Unchecked	Unchecked	Unchecked	54
144	Yes	Yes	Yes	Male	White	Unchecked	Checked	Unchecked	Unchecked	Unchecked	Checked	Unchecked	Unchecked	Unchecked	Unchecked	Unchecked	Unchecked	Smoker	No history of alcohol consumption	Unchecked	Unchecked	Unchecked	Checked	Checked	Unchecked	Unchecked		C44 - Others Malignant Neoplasms of the Skin		IV	Palliative systemic treatment	(0) Completely active, able to perform all activities without restriction	Unchecked	Unchecked	Unchecked	Unchecked	Unchecked	Checked	Unchecked	Unchecked	Unchecked	No	No	Unchecked	Unchecked	Unchecked	Unchecked	Unchecked	66
145	Yes	Yes	Yes	Female	White	Unchecked	Unchecked	Unchecked	Unchecked	Unchecked	Unchecked	Unchecked	Unchecked	Unchecked	Unchecked	Checked	Unchecked	No history of smoking	No history of alcohol consumption	Unchecked	Unchecked	Checked	Unchecked	Unchecked	Checked	Unchecked	C25 - Malignant pancreas neoplasm			IV	Palliative systemic treatment	(1) Restriction to rigorous physical activities, is able to perform light and sedentary work	Unchecked	Unchecked	Checked	Unchecked	Unchecked	Unchecked	Unchecked	Unchecked	Unchecked	No	No	Unchecked	Unchecked	Unchecked	Unchecked	Unchecked	50
146	Yes	Yes	Yes	Male	White	Unchecked	Unchecked	Unchecked	Unchecked	Unchecked	Unchecked	Unchecked	Unchecked	Unchecked	Unchecked	Unchecked	Checked	Ex-Smoker	Current alcohol consumption	Unchecked	Unchecked	Unchecked	Unchecked	Unchecked	Unchecked	Checked		C18 - Malignant colon neoplasia		IV	Ongoing Surveillance in Remission	(0) Completely active, able to perform all activities without restriction	Unchecked	Unchecked	Unchecked	Unchecked	Unchecked	Unchecked	Unchecked	Unchecked	Checked	No	No	Unchecked	Unchecked	Unchecked	Unchecked	Unchecked	61
147	Yes	Yes	Yes	Female	White	Unchecked	Unchecked	Unchecked	Unchecked	Unchecked	Unchecked	Unchecked	Unchecked	Unchecked	Unchecked	Checked	Unchecked	No history of smoking	No history of alcohol consumption	Unchecked	Unchecked	Unchecked	Unchecked	Unchecked	Checked	Unchecked	C25 - Malignant pancreas neoplasm			IV	Palliative systemic treatment	(3) Able to perform only limited self-care, confined to bed or chair more than 50% of patient's waking hours	Unchecked	Unchecked	Checked	Unchecked	Unchecked	Unchecked	Unchecked	Unchecked	Unchecked	No	No	Unchecked	Unchecked	Unchecked	Unchecked	Unchecked	82
148	Yes	Yes	Yes	Female	White	Unchecked	Unchecked	Unchecked	Unchecked	Unchecked	Unchecked	Unchecked	Unchecked	Unchecked	Unchecked	Unchecked	Checked	Ex-Smoker	No history of alcohol consumption	Unchecked	Unchecked	Unchecked	Unchecked	Unchecked	Checked	Unchecked	C49 - Malignant neoplasm of connective tissue and soft tissue other			IV	Palliative systemic treatment	(0) Completely active, able to perform all activities without restriction	Unchecked	Unchecked	Unchecked	Unchecked	Unchecked	Unchecked	Checked	Unchecked	Unchecked	No	No	Unchecked	Unchecked	Unchecked	Unchecked	Unchecked	74
149	Yes	Yes	Yes	Male	White	Unchecked	Checked	Unchecked	Unchecked	Unchecked	Checked	Unchecked	Unchecked	Unchecked	Unchecked	Unchecked	Unchecked	No history of smoking	Current alcohol consumption	Unchecked	Checked	Unchecked	Checked	Unchecked	Checked	Unchecked		C25 - Malignant pancreas neoplasm		III	Adjuvant treatment	(1) Restriction to rigorous physical activities, is able to perform light and sedentary work	Unchecked	Unchecked	Checked	Unchecked	Unchecked	Unchecked	Unchecked	Unchecked	Unchecked	No	No	Unchecked	Unchecked	Unchecked	Unchecked	Unchecked	68
150	Yes	Yes	Yes	Female	Mixed race	Unchecked	Unchecked	Unchecked	Unchecked	Unchecked	Checked	Unchecked	Unchecked	Unchecked	Unchecked	Unchecked	Unchecked	No history of smoking	No history of alcohol consumption	Unchecked	Unchecked	Unchecked	Unchecked	Checked	Checked	Unchecked	C50 - Malignant breast neoplasm			II	Ongoing Surveillance in Remission	(0) Completely active, able to perform all activities without restriction	Unchecked	Unchecked	Unchecked	Checked	Unchecked	Unchecked	Unchecked	Unchecked	Unchecked	No	No	Unchecked	Unchecked	Unchecked	Unchecked	Unchecked	74
151	Yes	Yes	Yes	Male	White	Unchecked	Unchecked	Unchecked	Unchecked	Unchecked	Unchecked	Unchecked	Unchecked	Unchecked	Unchecked	Unchecked	Checked	No history of smoking	No history of alcohol consumption	Unchecked	Unchecked	Unchecked	Unchecked	Unchecked	Unchecked	Checked		C18 - Malignant colon neoplasia		III	Ongoing Surveillance in Remission	(0) Completely active, able to perform all activities without restriction	Unchecked	Unchecked	Unchecked	Unchecked	Unchecked	Unchecked	Unchecked	Checked	Unchecked	No	No	Unchecked	Unchecked	Unchecked	Unchecked	Unchecked	74
152	Yes	Yes	Yes	Male	White	Unchecked	Checked	Unchecked	Unchecked	Unchecked	Checked	Unchecked	Unchecked	Unchecked	Unchecked	Unchecked	Unchecked	No history of smoking	No history of alcohol consumption	Unchecked	Unchecked	Unchecked	Checked	Checked	Unchecked	Unchecked		C18 - Malignant colon neoplasia		III	Ongoing Surveillance in Remission	(0) Completely active, able to perform all activities without restriction	Unchecked	Unchecked	Unchecked	Unchecked	Unchecked	Unchecked	Unchecked	Unchecked	Checked	No	No	Unchecked	Unchecked	Unchecked	Unchecked	Unchecked	74
153	Yes	Yes	Yes	Male	White	Unchecked	Unchecked	Unchecked	Unchecked	Unchecked	Checked	Unchecked	Unchecked	Unchecked	Unchecked	Unchecked	Unchecked	Ex-Smoker	Former alcohol consumption	Unchecked	Checked	Unchecked	Unchecked	Checked	Unchecked	Unchecked		C20 - Malignant neoplasm of the rectum		IV	Palliative systemic treatment	(0) Completely active, able to perform all activities without restriction	Unchecked	Unchecked	Unchecked	Unchecked	Unchecked	Unchecked	Unchecked	Checked	Unchecked	No	Yes	Checked	Unchecked	Unchecked	Unchecked	Unchecked	76
154	Yes	Yes	Yes	Male	White	Unchecked	Checked	Unchecked	Unchecked	Unchecked	Unchecked	Unchecked	Unchecked	Unchecked	Unchecked	Unchecked	Unchecked	No history of smoking	No history of alcohol consumption	Unchecked	Unchecked	Unchecked	Checked	Unchecked	Unchecked	Unchecked		C25 - Malignant pancreas neoplasm		IV	Palliative systemic treatment	(0) Completely active, able to perform all activities without restriction	Unchecked	Unchecked	Checked	Unchecked	Unchecked	Unchecked	Unchecked	Unchecked	Unchecked	No	No	Unchecked	Unchecked	Unchecked	Unchecked	Unchecked	79
155	Yes	Yes	Yes	Male	White	Unchecked	Checked	Unchecked	Unchecked	Unchecked	Checked	Unchecked	Unchecked	Checked	Unchecked	Unchecked	Unchecked	No history of smoking	No history of alcohol consumption	Unchecked	Unchecked	Unchecked	Unchecked	Unchecked	Checked	Unchecked		C22 - Malignant neoplasia of the liver and intrahepatic galls		IV	Palliative systemic treatment	(1) Restriction to rigorous physical activities, is able to perform light and sedentary work	Unchecked	Unchecked	Checked	Unchecked	Unchecked	Unchecked	Unchecked	Unchecked	Unchecked	No	No	Unchecked	Unchecked	Unchecked	Unchecked	Unchecked	66
156	Yes	Yes	Yes	Male	Mixed race	Unchecked	Unchecked	Unchecked	Unchecked	Unchecked	Unchecked	Unchecked	Unchecked	Unchecked	Unchecked	Unchecked	Checked	No history of smoking	No history of alcohol consumption	Unchecked	Unchecked	Unchecked	Unchecked	Unchecked	Unchecked	Checked		C17 - Malignant neoplasm of the small intestine		III	Palliative systemic treatment	(1) Restriction to rigorous physical activities, is able to perform light and sedentary work	Unchecked	Unchecked	Unchecked	Unchecked	Unchecked	Unchecked	Unchecked	Checked	Unchecked	No	No	Unchecked	Unchecked	Unchecked	Unchecked	Unchecked	68
157	Yes	Yes	Yes	Male	White	Unchecked	Unchecked	Unchecked	Unchecked	Unchecked	Unchecked	Unchecked	Checked	Unchecked	Unchecked	Unchecked	Unchecked	No history of smoking	No history of alcohol consumption	Unchecked	Checked	Unchecked	Unchecked	Checked	Unchecked	Unchecked		C18 - Malignant colon neoplasia		IV	Ongoing Surveillance with measurable disease	(1) Restriction to rigorous physical activities, is able to perform light and sedentary work	Unchecked	Unchecked	Unchecked	Unchecked	Unchecked	Unchecked	Unchecked	Unchecked	Checked	No	No	Unchecked	Unchecked	Unchecked	Unchecked	Unchecked	82
158	Yes	Yes	Yes	Male	Mixed race	Unchecked	Unchecked	Unchecked	Unchecked	Unchecked	Unchecked	Unchecked	Unchecked	Unchecked	Unchecked	Unchecked	Checked	Smoker	Current alcohol consumption	Unchecked	Unchecked	Unchecked	Unchecked	Unchecked	Unchecked	Checked		C32 - Malignant neoplasia of the larynx		III	Adjuvant treatment	(2) Able to perform all self-care but unable to perform any work activities, standing approximately 50% of the patient's waking hours	Unchecked	Unchecked	Unchecked	Unchecked	Unchecked	Unchecked	Unchecked	Unchecked	Checked	No	Yes	Checked	Unchecked	Unchecked	Unchecked	Unchecked	43
159	Yes	Yes	Yes	Male	Mixed race	Unchecked	Unchecked	Unchecked	Unchecked	Unchecked	Unchecked	Unchecked	Unchecked	Checked	Unchecked	Unchecked	Unchecked	No history of smoking	No history of alcohol consumption	Unchecked	Unchecked	Unchecked	Unchecked	Unchecked	Checked	Unchecked		C90 - Multiple myeloma and malignant neoplasms of plasmocyte		Information not available	Palliative systemic treatment	(3) Able to perform only limited self-care, confined to bed or chair more than 50% of patient's waking hours	Unchecked	Checked	Unchecked	Unchecked	Unchecked	Unchecked	Unchecked	Unchecked	Unchecked	No	No	Unchecked	Unchecked	Unchecked	Unchecked	Unchecked	68
160	Yes	Yes	Yes	Male	Mixed race	Unchecked	Unchecked	Unchecked	Unchecked	Unchecked	Unchecked	Unchecked	Unchecked	Unchecked	Unchecked	Unchecked	Checked	No history of smoking	No history of alcohol consumption	Unchecked	Unchecked	Checked	Unchecked	Unchecked	Unchecked	Unchecked		C91 - Lymphoid leukemia		Information not available	Definitive curative treatment (Example: chemotherapy concomitant with radiotherapy)	(1) Restriction to rigorous physical activities, is able to perform light and sedentary work	Unchecked	Unchecked	Unchecked	Unchecked	Unchecked	Unchecked	Unchecked	Unchecked	Checked	No	Yes	Checked	Unchecked	Unchecked	Unchecked	Unchecked	43
162	Yes	Yes	Yes	Male	White	Unchecked	Unchecked	Unchecked	Unchecked	Unchecked	Unchecked	Unchecked	Unchecked	Unchecked	Unchecked	Checked	Unchecked	No history of smoking	No history of alcohol consumption	Unchecked	Unchecked	Unchecked	Checked	Unchecked	Checked	Unchecked		C10 - Malignant oropharyngeal neoplasm		III	Ongoing Surveillance in Remission	(0) Completely active, able to perform all activities without restriction	Unchecked	Unchecked	Unchecked	Unchecked	Unchecked	Unchecked	Unchecked	Unchecked	Checked	No	No	Unchecked	Unchecked	Unchecked	Unchecked	Unchecked	55
163	Yes	Yes	Yes	Female	Mixed race	Unchecked	Unchecked	Unchecked	Unchecked	Unchecked	Checked	Unchecked	Unchecked	Unchecked	Unchecked	Checked	Unchecked	No history of smoking	No history of alcohol consumption	Unchecked	Unchecked	Unchecked	Unchecked	Checked	Checked	Unchecked	C65 - Malignant neoplasm of the renal pelvis			III	Palliative systemic treatment	(2) Able to perform all self-care but unable to perform any work activities, standing approximately 50% of the patient's waking hours	Unchecked	Unchecked	Unchecked	Unchecked	Unchecked	Checked	Unchecked	Unchecked	Unchecked	No	Yes	Unchecked	Checked	Unchecked	Unchecked	Unchecked	90
164	Yes	Yes	Yes	Male	White	Unchecked	Unchecked	Unchecked	Unchecked	Unchecked	Checked	Unchecked	Unchecked	Unchecked	Unchecked	Checked	Unchecked	No history of smoking	No history of alcohol consumption	Unchecked	Unchecked	Unchecked	Unchecked	Unchecked	Checked	Unchecked		C61 - Malignant prostate neoplasm		IV	Palliative systemic treatment	(3) Able to perform only limited self-care, confined to bed or chair more than 50% of patient's waking hours	Unchecked	Unchecked	Unchecked	Checked	Unchecked	Unchecked	Unchecked	Unchecked	Unchecked	No	Yes	Unchecked	Checked	Unchecked	Unchecked	Unchecked	88
165	Yes	Yes	Yes	Female	White	Unchecked	Unchecked	Unchecked	Unchecked	Unchecked	Unchecked	Unchecked	Unchecked	Unchecked	Unchecked	Checked	Unchecked	Ex-Smoker	No history of alcohol consumption	Unchecked	Unchecked	Unchecked	Unchecked	Unchecked	Checked	Unchecked	C34 - Malignant neoplasia of bronchi and lungs			III	Palliative systemic treatment	(2) Able to perform all self-care but unable to perform any work activities, standing approximately 50% of the patient's waking hours	Unchecked	Unchecked	Unchecked	Unchecked	Unchecked	Checked	Unchecked	Unchecked	Unchecked	No	Yes	Checked	Unchecked	Unchecked	Unchecked	Unchecked	89
166	Yes	Yes	Yes	Female	White	Unchecked	Unchecked	Unchecked	Checked	Unchecked	Unchecked	Unchecked	Unchecked	Unchecked	Unchecked	Unchecked	Unchecked	Ex-Smoker	No history of alcohol consumption	Unchecked	Unchecked	Unchecked	Unchecked	Unchecked	Checked	Unchecked	C82 - No -Hodgkin lymphoma, follicular (nodular)			III	Ongoing Surveillance in Remission	(0) Completely active, able to perform all activities without restriction	Unchecked	Unchecked	Unchecked	Unchecked	Unchecked	Unchecked	Checked	Unchecked	Unchecked	No	No	Unchecked	Unchecked	Unchecked	Unchecked	Unchecked	47
167	Yes	Yes	Yes	Female	White	Unchecked	Unchecked	Unchecked	Unchecked	Unchecked	Checked	Unchecked	Unchecked	Unchecked	Unchecked	Unchecked	Unchecked	No history of smoking	No history of alcohol consumption	Unchecked	Unchecked	Unchecked	Unchecked	Unchecked	Checked	Unchecked	C90 - Multiple myeloma and malignant neoplasms of plasmocyte			I	Ongoing Surveillance with measurable disease	(1) Restriction to rigorous physical activities, is able to perform light and sedentary work	Unchecked	Unchecked	Unchecked	Unchecked	Unchecked	Unchecked	Unchecked	Unchecked	Checked	No	No	Unchecked	Unchecked	Unchecked	Unchecked	Unchecked	71
168	Yes	Yes	Yes	Male	Other	Unchecked	Unchecked	Unchecked	Unchecked	Unchecked	Checked	Unchecked	Unchecked	Unchecked	Unchecked	Unchecked	Unchecked	No history of smoking	No history of alcohol consumption	Unchecked	Unchecked	Unchecked	Unchecked	Unchecked	Checked	Unchecked
169	Yes	Yes	Yes	Male	White	Unchecked	Checked	Unchecked	Unchecked	Unchecked	Checked	Unchecked	Unchecked	Unchecked	Unchecked	Unchecked	Unchecked	No history of smoking	No history of alcohol consumption	Unchecked	Checked	Unchecked	Checked	Checked	Checked	Unchecked		C61 - Malignant prostate neoplasm		III	Definitive curative treatment (Example: chemotherapy concomitant with radiotherapy)	(1) Restriction to rigorous physical activities, is able to perform light and sedentary work	Unchecked	Unchecked	Unchecked	Checked	Unchecked	Unchecked	Unchecked	Unchecked	Unchecked	No	Yes	Checked	Unchecked	Unchecked	Unchecked	Unchecked	77
170	Yes	Yes	Yes	Male	White	Unchecked	Checked	Unchecked	Unchecked	Unchecked	Checked	Unchecked	Unchecked	Unchecked	Unchecked	Unchecked	Unchecked	Ex-Smoker	Current alcohol consumption	Unchecked	Unchecked	Unchecked	Checked	Unchecked	Checked	Unchecked		C61 - Malignant prostate neoplasm		IV	Neoadjuvant treatment	(0) Completely active, able to perform all activities without restriction	Unchecked	Unchecked	Unchecked	Checked	Unchecked	Unchecked	Unchecked	Unchecked	Unchecked	No	No	Unchecked	Unchecked	Unchecked	Unchecked	Unchecked	67
171	Yes	Yes	Yes	Male	White	Unchecked	Unchecked	Unchecked	Unchecked	Unchecked	Unchecked	Unchecked	Unchecked	Unchecked	Unchecked	Unchecked	Checked	No history of smoking	No history of alcohol consumption	Unchecked	Unchecked	Unchecked	Unchecked	Unchecked	Unchecked	Checked		C67 - Malignant bladder neoplasm		I	Ongoing Surveillance in Remission	(0) Completely active, able to perform all activities without restriction	Unchecked	Unchecked	Unchecked	Unchecked	Unchecked	Unchecked	Unchecked	Unchecked	Checked	No	No	Unchecked	Unchecked	Unchecked	Unchecked	Unchecked	66
172	Yes	Yes	Yes	Female	White	Unchecked	Checked	Unchecked	Unchecked	Unchecked	Unchecked	Unchecked	Unchecked	Unchecked	Unchecked	Checked	Unchecked
173	Yes	Yes	Yes	Male	White	Unchecked	Checked	Unchecked	Unchecked	Unchecked	Checked	Unchecked	Checked	Unchecked	Checked	Unchecked	Unchecked	No history of smoking	No history of alcohol consumption	Unchecked	Checked	Unchecked	Checked	Checked	Unchecked	Unchecked		C61 - Malignant prostate neoplasm		II	Palliative systemic treatment	(2) Able to perform all self-care but unable to perform any work activities, standing approximately 50% of the patient's waking hours	Unchecked	Unchecked	Unchecked	Checked	Unchecked	Unchecked	Unchecked	Unchecked	Unchecked	No	Yes	Unchecked	Checked	Unchecked	Unchecked	Unchecked	81
174	Yes	Yes	Yes	Female	Other	Unchecked	Checked	Unchecked	Unchecked	Unchecked	Unchecked	Unchecked	Unchecked	Unchecked	Unchecked	Checked	Unchecked
175	Yes	Yes	Yes	Female		Unchecked	Unchecked	Unchecked	Unchecked	Unchecked	Checked	Unchecked	Unchecked	Unchecked	Unchecked	Unchecked	Unchecked			Unchecked	Unchecked	Unchecked	Unchecked	Unchecked	Unchecked	Unchecked	C50 - Malignant breast neoplasm			II	Best supportive care	(1) Restriction to rigorous physical activities, is able to perform light and sedentary work	Unchecked	Unchecked	Unchecked	Unchecked	Unchecked	Unchecked	Unchecked	Unchecked	Checked	No	No	Unchecked	Unchecked	Unchecked	Unchecked	Unchecked	54
177	Yes	Yes	Yes	Female		Unchecked	Unchecked	Unchecked	Unchecked	Unchecked	Unchecked	Unchecked	Unchecked	Unchecked	Unchecked	Unchecked	Checked	No history of smoking		Unchecked	Unchecked	Unchecked	Unchecked	Unchecked	Unchecked	Unchecked	C50 - Malignant breast neoplasm			IV	Palliative systemic treatment	(1) Restriction to rigorous physical activities, is able to perform light and sedentary work	Unchecked	Checked	Unchecked	Unchecked	Unchecked	Unchecked	Unchecked	Unchecked	Unchecked	No	Yes	Unchecked	Checked	Unchecked	Unchecked	Unchecked	42
178	Yes	Yes	Yes	Female		Unchecked	Unchecked	Unchecked	Unchecked	Unchecked	Unchecked	Unchecked	Unchecked	Unchecked	Unchecked	Unchecked	Checked	No history of smoking		Unchecked	Unchecked	Unchecked	Unchecked	Unchecked	Unchecked	Unchecked	C50 - Malignant breast neoplasm			II	Best supportive care	(3) Able to perform only limited self-care, confined to bed or chair more than 50% of patient's waking hours	Unchecked	Unchecked	Unchecked	Unchecked	Unchecked	Unchecked	Unchecked	Unchecked	Checked	No	No	Unchecked	Unchecked	Unchecked	Unchecked	Unchecked	41
179	Yes	Yes	Yes	Female		Unchecked	Unchecked	Unchecked	Unchecked	Unchecked	Unchecked	Unchecked	Unchecked	Unchecked	Unchecked	Checked	Unchecked	Ex-Smoker		Unchecked	Unchecked	Unchecked	Unchecked	Unchecked	Unchecked	Unchecked	C34 - Malignant neoplasia of bronchi and lungs			IV	Best supportive care	(1) Restriction to rigorous physical activities, is able to perform light and sedentary work	Unchecked	Unchecked	Unchecked	Unchecked	Unchecked	Unchecked	Unchecked	Unchecked	Checked	No	No	Unchecked	Unchecked	Unchecked	Unchecked	Unchecked	54
180	Yes	Yes	Yes	Female		Unchecked	Unchecked	Unchecked	Unchecked	Unchecked	Checked	Unchecked	Unchecked	Unchecked	Unchecked	Unchecked	Unchecked	Smoker		Unchecked	Unchecked	Unchecked	Unchecked	Unchecked	Unchecked	Unchecked	C34 - Malignant neoplasia of bronchi and lungs			IV	Best supportive care	(3) Able to perform only limited self-care, confined to bed or chair more than 50% of patient's waking hours	Unchecked	Unchecked	Unchecked	Unchecked	Unchecked	Unchecked	Unchecked	Unchecked	Checked	No	No	Unchecked	Unchecked	Unchecked	Unchecked	Unchecked	74
181	Yes	Yes	Yes	Female		Unchecked	Unchecked	Unchecked	Unchecked	Unchecked	Checked	Unchecked	Unchecked	Unchecked	Unchecked	Checked	Unchecked	Smoker		Unchecked	Unchecked	Unchecked	Unchecked	Unchecked	Unchecked	Unchecked	C51 - Malignant neoplasm of the vulva			Information not available	Ongoing Surveillance with measurable disease	(1) Restriction to rigorous physical activities, is able to perform light and sedentary work	Unchecked	Unchecked	Unchecked	Unchecked	Unchecked	Unchecked	Unchecked	Unchecked	Checked	No	No	Unchecked	Unchecked	Unchecked	Unchecked	Unchecked	76
182	Yes	Yes	Yes	Female		Unchecked	Unchecked	Unchecked	Unchecked	Unchecked	Checked	Unchecked	Unchecked	Checked	Unchecked	Checked	Unchecked			Unchecked	Unchecked	Unchecked	Unchecked	Unchecked	Unchecked	Unchecked	C53 - Malignant neoplasia of the cervix			II	Ongoing Surveillance in Remission	(1) Restriction to rigorous physical activities, is able to perform light and sedentary work	Unchecked	Unchecked	Unchecked	Unchecked	Unchecked	Unchecked	Unchecked	Unchecked	Checked	No	Yes	Unchecked	Unchecked	Unchecked	Checked	Unchecked	76
183	Yes	Yes	Yes	Female		Unchecked	Checked	Unchecked	Unchecked	Unchecked	Checked	Unchecked	Unchecked	Unchecked	Unchecked	Unchecked	Unchecked			Unchecked	Unchecked	Unchecked	Unchecked	Unchecked	Unchecked	Unchecked	C50 - Malignant breast neoplasm			II	Palliative systemic treatment	(1) Restriction to rigorous physical activities, is able to perform light and sedentary work	Unchecked	Unchecked	Unchecked	Checked	Unchecked	Unchecked	Unchecked	Unchecked	Unchecked	No	No	Unchecked	Unchecked	Unchecked	Unchecked	Unchecked	63
184	Yes	Yes	Yes	Female		Unchecked	Checked	Unchecked	Unchecked	Unchecked	Checked	Unchecked	Unchecked	Unchecked	Unchecked	Checked	Unchecked	Ex-Smoker		Unchecked	Unchecked	Unchecked	Unchecked	Unchecked	Unchecked	Unchecked	C50 - Malignant breast neoplasm			III	Palliative systemic treatment	(3) Able to perform only limited self-care, confined to bed or chair more than 50% of patient's waking hours	Unchecked	Unchecked	Unchecked	Checked	Unchecked	Unchecked	Unchecked	Unchecked	Unchecked	No	No	Unchecked	Unchecked	Unchecked	Unchecked	Unchecked	86
185	Yes	Yes	Yes	Female	White	Unchecked	Unchecked	Unchecked	Unchecked	Unchecked	Unchecked	Unchecked	Unchecked	Unchecked	Unchecked	Unchecked	Checked	No history of smoking	No history of alcohol consumption	Unchecked	Unchecked	Unchecked	Unchecked	Unchecked	Unchecked	Checked	C16 - Malignant stomach neoplasm			IV	Best supportive care	(3) Able to perform only limited self-care, confined to bed or chair more than 50% of patient's waking hours	Checked	Unchecked	Checked	Unchecked	Unchecked	Unchecked	Unchecked	Unchecked	Unchecked	No	No	Unchecked	Unchecked	Unchecked	Unchecked	Unchecked	61
186	Yes	Yes	Yes	Female		Unchecked	Checked	Unchecked	Unchecked	Unchecked	Unchecked	Unchecked	Unchecked	Unchecked	Unchecked	Unchecked	Unchecked	No history of smoking		Unchecked	Unchecked	Unchecked	Unchecked	Unchecked	Unchecked	Unchecked	C54 - Malignant neoplasia of the uterus body			IV	Palliative systemic treatment	(1) Restriction to rigorous physical activities, is able to perform light and sedentary work	Unchecked	Unchecked	Checked	Unchecked	Unchecked	Unchecked	Unchecked	Unchecked	Unchecked	No	Yes	Unchecked	Checked	Unchecked	Unchecked	Unchecked	62
187	Yes	Yes	Yes	Female		Unchecked	Unchecked	Unchecked	Unchecked	Unchecked	Unchecked	Unchecked	Unchecked	Unchecked	Unchecked	Unchecked	Checked	No history of smoking		Unchecked	Unchecked	Unchecked	Unchecked	Unchecked	Unchecked	Unchecked	C54 - Malignant neoplasia of the uterus body			I	Palliative systemic treatment	(1) Restriction to rigorous physical activities, is able to perform light and sedentary work	Unchecked	Unchecked	Unchecked	Unchecked	Unchecked	Unchecked	Unchecked	Unchecked	Checked	No	No	Unchecked	Unchecked	Unchecked	Unchecked	Unchecked	68
188	Yes	Yes	Yes	Female		Unchecked	Unchecked	Unchecked	Unchecked	Unchecked	Unchecked	Unchecked	Unchecked	Unchecked	Unchecked	Unchecked	Checked			Unchecked	Unchecked	Unchecked	Unchecked	Unchecked	Unchecked	Unchecked	C53 - Malignant neoplasia of the cervix			II	Palliative systemic treatment	(1) Restriction to rigorous physical activities, is able to perform light and sedentary work	Unchecked	Unchecked	Checked	Unchecked	Unchecked	Unchecked	Unchecked	Unchecked	Unchecked	No	No	Unchecked	Unchecked	Unchecked	Unchecked	Unchecked	40
189	Yes	Yes	Yes	Female		Unchecked	Unchecked	Unchecked	Unchecked	Unchecked	Checked	Unchecked	Unchecked	Unchecked	Unchecked	Unchecked	Unchecked	Smoker		Unchecked	Unchecked	Unchecked	Unchecked	Unchecked	Unchecked	Unchecked	C34 - Malignant neoplasia of bronchi and lungs			Information not available	Ongoing Surveillance with measurable disease	(1) Restriction to rigorous physical activities, is able to perform light and sedentary work	Unchecked	Unchecked	Unchecked	Unchecked	Unchecked	Unchecked	Unchecked	Unchecked	Checked	No	No	Unchecked	Unchecked	Unchecked	Unchecked	Unchecked	71
190	Yes	Yes	Yes	Male		Unchecked	Unchecked	Unchecked	Unchecked	Unchecked	Checked	Unchecked	Unchecked	Unchecked	Unchecked	Unchecked	Unchecked	No history of smoking		Unchecked	Unchecked	Unchecked	Unchecked	Unchecked	Unchecked	Unchecked		C49 - Malignant neoplasm of connective tissue and soft tissue other		I	Palliative systemic treatment	(1) Restriction to rigorous physical activities, is able to perform light and sedentary work	Unchecked	Unchecked	Checked	Unchecked	Unchecked	Unchecked	Unchecked	Unchecked	Unchecked	No	Yes	Unchecked	Checked	Unchecked	Unchecked	Unchecked	52
191	Yes	Yes	Yes	Female		Unchecked	Unchecked	Unchecked	Unchecked	Unchecked	Unchecked	Unchecked	Unchecked	Unchecked	Unchecked	Unchecked	Checked	No history of smoking		Unchecked	Unchecked	Unchecked	Unchecked	Unchecked	Unchecked	Unchecked	C49 - Malignant neoplasm of connective tissue and soft tissue other			III	Palliative systemic treatment	(1) Restriction to rigorous physical activities, is able to perform light and sedentary work	Unchecked	Unchecked	Checked	Unchecked	Unchecked	Unchecked	Unchecked	Unchecked	Unchecked	No	No	Unchecked	Unchecked	Unchecked	Unchecked	Unchecked	12
192	Yes	Yes	Yes	Female		Unchecked	Checked	Unchecked	Unchecked	Unchecked	Checked	Unchecked	Unchecked	Unchecked	Unchecked	Unchecked	Unchecked			Unchecked	Unchecked	Unchecked	Unchecked	Unchecked	Unchecked	Unchecked	C50 - Malignant breast neoplasm			II	Neoadjuvant treatment	(1) Restriction to rigorous physical activities, is able to perform light and sedentary work	Unchecked	Unchecked	Unchecked	Checked	Unchecked	Unchecked	Unchecked	Unchecked	Unchecked	Yes	No	Unchecked	Unchecked	Unchecked	Unchecked	Unchecked	69
193	Yes	Yes	Yes	Female		Unchecked	Unchecked	Unchecked	Unchecked	Unchecked	Unchecked	Unchecked	Unchecked	Checked	Unchecked	Checked	Unchecked			Unchecked	Unchecked	Unchecked	Unchecked	Unchecked	Unchecked	Unchecked	C53 - Malignant neoplasia of the cervix			III	Ongoing Surveillance in Remission	(2) Able to perform all self-care but unable to perform any work activities, standing approximately 50% of the patient's waking hours	Unchecked	Unchecked	Unchecked	Unchecked	Unchecked	Unchecked	Unchecked	Unchecked	Checked	No	No	Unchecked	Unchecked	Unchecked	Unchecked	Unchecked	72
194	Yes	Yes	Yes	Female		Unchecked	Unchecked	Unchecked	Unchecked	Unchecked	Unchecked	Unchecked	Unchecked	Unchecked	Unchecked	Checked	Unchecked	No history of smoking		Unchecked	Unchecked	Unchecked	Unchecked	Unchecked	Unchecked	Unchecked	C50 - Malignant breast neoplasm			III	Adjuvant treatment	(1) Restriction to rigorous physical activities, is able to perform light and sedentary work	Unchecked	Unchecked	Unchecked	Checked	Unchecked	Unchecked	Unchecked	Unchecked	Unchecked	No	Yes	Unchecked	Unchecked	Unchecked	Checked	Unchecked	42
195	Yes	Yes	Yes	Female		Checked	Checked	Unchecked	Checked	Unchecked	Checked	Unchecked	Unchecked	Unchecked	Unchecked	Unchecked	Unchecked			Unchecked	Unchecked	Unchecked	Unchecked	Unchecked	Unchecked	Unchecked	C50 - Malignant breast neoplasm			III	Adjuvant treatment	(0) Completely active, able to perform all activities without restriction	Unchecked	Unchecked	Unchecked	Checked	Unchecked	Unchecked	Unchecked	Unchecked	Unchecked	No	No	Unchecked	Unchecked	Unchecked	Unchecked	Unchecked	45
196	Yes	Yes	Yes	Female		Unchecked	Unchecked	Unchecked	Unchecked	Unchecked	Unchecked	Unchecked	Unchecked	Unchecked	Unchecked	Unchecked	Checked			Unchecked	Unchecked	Unchecked	Unchecked	Unchecked	Unchecked	Unchecked	C50 - Malignant breast neoplasm			III	Neoadjuvant treatment	(1) Restriction to rigorous physical activities, is able to perform light and sedentary work	Unchecked	Unchecked	Checked	Unchecked	Unchecked	Unchecked	Unchecked	Unchecked	Unchecked	No	Yes	Unchecked	Unchecked	Unchecked	Checked	Unchecked	46
197	Yes	Yes	Yes	Female		Unchecked	Unchecked	Unchecked	Unchecked	Unchecked	Unchecked	Unchecked	Unchecked	Unchecked	Unchecked	Checked	Unchecked	Ex-Smoker		Unchecked	Unchecked	Unchecked	Unchecked	Unchecked	Unchecked	Unchecked	C50 - Malignant breast neoplasm			III	Palliative systemic treatment	(1) Restriction to rigorous physical activities, is able to perform light and sedentary work	Unchecked	Unchecked	Unchecked	Checked	Unchecked	Unchecked	Unchecked	Unchecked	Unchecked	No		Unchecked	Unchecked	Unchecked	Unchecked	Unchecked	55
198	Yes	Yes	Yes	Female		Unchecked	Unchecked	Unchecked	Unchecked	Unchecked	Unchecked	Unchecked	Unchecked	Unchecked	Unchecked	Unchecked	Checked			Unchecked	Unchecked	Unchecked	Unchecked	Unchecked	Unchecked	Unchecked	C49 - Malignant neoplasm of connective tissue and soft tissue other			I	Ongoing Surveillance with measurable disease	(1) Restriction to rigorous physical activities, is able to perform light and sedentary work	Unchecked	Unchecked	Unchecked	Unchecked	Unchecked	Unchecked	Unchecked	Unchecked	Checked	No	No	Unchecked	Unchecked	Unchecked	Unchecked	Unchecked	36
199	Yes	Yes	Yes	Female		Unchecked	Unchecked	Unchecked	Unchecked	Unchecked	Checked	Unchecked	Unchecked	Unchecked	Unchecked	Unchecked	Unchecked			Unchecked	Unchecked	Unchecked	Unchecked	Unchecked	Unchecked	Unchecked	C50 - Malignant breast neoplasm			I	Adjuvant treatment	(1) Restriction to rigorous physical activities, is able to perform light and sedentary work	Unchecked	Unchecked	Unchecked	Checked	Unchecked	Unchecked	Unchecked	Unchecked	Unchecked			Unchecked	Unchecked	Unchecked	Unchecked	Unchecked	61
200	Yes	Yes	Yes	Female		Unchecked	Unchecked	Unchecked	Unchecked	Unchecked	Checked	Unchecked	Unchecked	Unchecked	Unchecked	Unchecked	Unchecked			Unchecked	Unchecked	Unchecked	Unchecked	Unchecked	Unchecked	Unchecked	C50 - Malignant breast neoplasm			II	Palliative systemic treatment	(1) Restriction to rigorous physical activities, is able to perform light and sedentary work	Unchecked	Unchecked	Unchecked	Checked	Unchecked	Unchecked	Unchecked	Unchecked	Unchecked	No	No	Unchecked	Unchecked	Unchecked	Unchecked	Unchecked	52
201	Yes	Yes	Yes	Female		Unchecked	Unchecked	Unchecked	Unchecked	Unchecked	Checked	Unchecked	Unchecked	Unchecked	Unchecked	Checked	Unchecked			Unchecked	Unchecked	Unchecked	Unchecked	Unchecked	Unchecked	Unchecked	C54 - Malignant neoplasia of the uterus body			IV	Best supportive care	(1) Restriction to rigorous physical activities, is able to perform light and sedentary work	Unchecked	Unchecked	Unchecked	Unchecked	Unchecked	Unchecked	Unchecked	Unchecked	Checked	No	No	Unchecked	Unchecked	Unchecked	Unchecked	Unchecked	50
202	Yes	Yes	Yes	Female		Unchecked	Checked	Unchecked	Unchecked	Unchecked	Checked	Unchecked	Unchecked	Unchecked	Unchecked	Checked	Unchecked	No history of smoking		Unchecked	Unchecked	Unchecked	Unchecked	Unchecked	Unchecked	Unchecked	C54 - Malignant neoplasia of the uterus body			III	Palliative systemic treatment	(1) Restriction to rigorous physical activities, is able to perform light and sedentary work	Unchecked	Unchecked	Checked	Unchecked	Unchecked	Unchecked	Unchecked	Unchecked	Unchecked	No	No	Unchecked	Unchecked	Unchecked	Unchecked	Unchecked	62
203	Yes	Yes	Yes	Female		Unchecked	Unchecked	Unchecked	Unchecked	Unchecked	Checked	Unchecked	Unchecked	Unchecked	Unchecked	Unchecked	Unchecked			Unchecked	Unchecked	Unchecked	Unchecked	Unchecked	Unchecked	Unchecked	C50 - Malignant breast neoplasm			IV	Palliative systemic treatment	(3) Able to perform only limited self-care, confined to bed or chair more than 50% of patient's waking hours	Unchecked	Unchecked	Checked	Unchecked	Unchecked	Unchecked	Unchecked	Unchecked	Unchecked	No	Yes	Unchecked	Checked	Unchecked	Unchecked	Unchecked	58
204	Yes	Yes	Yes	Female		Unchecked	Unchecked	Unchecked	Unchecked	Unchecked	Checked	Unchecked	Unchecked	Unchecked	Unchecked	Unchecked	Unchecked			Unchecked	Unchecked	Unchecked	Unchecked	Unchecked	Unchecked	Unchecked	C50 - Malignant breast neoplasm			I	Adjuvant treatment	(1) Restriction to rigorous physical activities, is able to perform light and sedentary work	Unchecked	Unchecked	Unchecked	Checked	Unchecked	Unchecked	Unchecked	Unchecked	Unchecked	No		Unchecked	Unchecked	Unchecked	Unchecked	Unchecked	79
205	Yes	Yes	Yes	Female		Unchecked	Unchecked	Unchecked	Unchecked	Unchecked	Checked	Unchecked	Unchecked	Unchecked	Unchecked	Unchecked	Unchecked	Ex-Smoker		Unchecked	Unchecked	Unchecked	Unchecked	Unchecked	Unchecked	Unchecked	C50 - Malignant breast neoplasm			III	Adjuvant treatment	(1) Restriction to rigorous physical activities, is able to perform light and sedentary work	Unchecked	Unchecked	Unchecked	Checked	Unchecked	Unchecked	Unchecked	Unchecked	Unchecked	No	Yes	Unchecked	Checked	Unchecked	Unchecked	Unchecked	53
206	Yes	Yes	Yes	Female		Unchecked	Unchecked	Unchecked	Unchecked	Unchecked	Checked	Unchecked	Unchecked	Unchecked	Unchecked	Checked	Unchecked	No history of smoking		Unchecked	Unchecked	Unchecked	Unchecked	Unchecked	Unchecked	Unchecked	C50 - Malignant breast neoplasm			III	Adjuvant treatment	(1) Restriction to rigorous physical activities, is able to perform light and sedentary work	Unchecked	Unchecked	Unchecked	Checked	Unchecked	Unchecked	Unchecked	Unchecked	Unchecked	No		Unchecked	Unchecked	Unchecked	Unchecked	Unchecked	73
207	Yes	Yes	Yes	Female		Unchecked	Unchecked	Unchecked	Unchecked	Unchecked	Checked	Unchecked	Unchecked	Unchecked	Checked	Unchecked	Unchecked	No history of smoking		Unchecked	Unchecked	Unchecked	Unchecked	Unchecked	Unchecked	Unchecked	C50 - Malignant breast neoplasm			III	Adjuvant treatment	(1) Restriction to rigorous physical activities, is able to perform light and sedentary work	Unchecked	Unchecked	Unchecked	Checked	Unchecked	Unchecked	Unchecked	Unchecked	Unchecked	No	No	Unchecked	Unchecked	Unchecked	Unchecked	Unchecked	61
208	Yes	Yes	Yes	Female		Unchecked	Checked	Unchecked	Unchecked	Unchecked	Checked	Unchecked	Unchecked	Unchecked	Unchecked	Unchecked	Unchecked			Unchecked	Unchecked	Unchecked	Unchecked	Unchecked	Unchecked	Unchecked	C50 - Malignant breast neoplasm			III	Palliative systemic treatment	(1) Restriction to rigorous physical activities, is able to perform light and sedentary work	Unchecked	Unchecked	Unchecked	Checked	Unchecked	Unchecked	Unchecked	Unchecked	Unchecked	No		Unchecked	Unchecked	Unchecked	Unchecked	Unchecked	41
209	Yes	Yes	Yes	Female		Unchecked	Unchecked	Unchecked	Unchecked	Unchecked	Checked	Unchecked	Unchecked	Unchecked	Unchecked	Checked	Unchecked	Smoker		Unchecked	Unchecked	Checked	Unchecked	Unchecked	Unchecked	Unchecked	C34 - Malignant neoplasia of bronchi and lungs			IV	Palliative systemic treatment	(2) Able to perform all self-care but unable to perform any work activities, standing approximately 50% of the patient's waking hours	Unchecked	Unchecked	Checked	Unchecked	Unchecked	Unchecked	Unchecked	Unchecked	Unchecked	No	Yes	Unchecked	Unchecked	Unchecked	Checked	Unchecked	79
210	Yes	Yes	Yes	Female	Mixed race	Unchecked	Unchecked	Unchecked	Unchecked	Unchecked	Unchecked	Unchecked	Unchecked	Unchecked	Unchecked	Unchecked	Checked	No history of smoking	No history of alcohol consumption	Unchecked	Unchecked	Unchecked	Unchecked	Unchecked	Unchecked	Checked	C50 - Malignant breast neoplasm			III	Neoadjuvant treatment	(1) Restriction to rigorous physical activities, is able to perform light and sedentary work	Unchecked	Unchecked	Checked	Unchecked	Unchecked	Unchecked	Unchecked	Unchecked	Unchecked	No	Yes	Checked	Unchecked	Unchecked	Unchecked	Unchecked	60
211	Yes	Yes	Yes	Male	White	Unchecked	Checked	Unchecked	Unchecked	Unchecked	Checked	Unchecked	Unchecked	Unchecked	Unchecked	Unchecked	Unchecked	No history of smoking	No history of alcohol consumption	Unchecked	Unchecked	Unchecked	Checked	Unchecked	Checked	Unchecked		C61 - Malignant prostate neoplasm		IV	Palliative systemic treatment	(2) Able to perform all self-care but unable to perform any work activities, standing approximately 50% of the patient's waking hours	Unchecked	Unchecked	Unchecked	Unchecked	Unchecked	Unchecked	Unchecked	Unchecked	Checked	No	No	Unchecked	Unchecked	Unchecked	Unchecked	Unchecked	80
212	Yes	Yes	Yes	Female	White	Unchecked	Unchecked	Unchecked	Unchecked	Unchecked	Unchecked	Unchecked	Unchecked	Unchecked	Unchecked	Unchecked	Checked	No history of smoking	No history of alcohol consumption	Unchecked	Unchecked	Unchecked	Unchecked	Unchecked	Unchecked	Checked	C50 - Malignant breast neoplasm			III	Neoadjuvant treatment	(0) Completely active, able to perform all activities without restriction	Checked	Checked	Checked	Unchecked	Unchecked	Unchecked	Unchecked	Unchecked	Unchecked	Yes	Yes	Checked	Unchecked	Unchecked	Unchecked	Unchecked	37
213	Yes	Yes	Yes	Male	Mixed race	Unchecked	Unchecked	Unchecked	Unchecked	Unchecked	Unchecked	Unchecked	Checked	Unchecked	Unchecked	Unchecked	Unchecked	No history of smoking	No history of alcohol consumption	Unchecked	Unchecked	Unchecked	Checked	Checked	Unchecked	Unchecked		C17 - Malignant neoplasm of the small intestine		IV	Best supportive care	(2) Able to perform all self-care but unable to perform any work activities, standing approximately 50% of the patient's waking hours	Unchecked	Unchecked	Unchecked	Unchecked	Unchecked	Unchecked	Unchecked	Unchecked	Checked	No	No	Unchecked	Unchecked	Unchecked	Unchecked	Unchecked	76
214	Yes	Yes	Yes	Male	Mixed race	Unchecked	Unchecked	Unchecked	Unchecked	Unchecked	Unchecked	Unchecked	Unchecked	Unchecked	Unchecked	Unchecked	Checked	No history of smoking	No history of alcohol consumption	Unchecked	Unchecked	Unchecked	Unchecked	Unchecked	Unchecked	Checked		C25 - Malignant pancreas neoplasm		IV	Palliative systemic treatment	(1) Restriction to rigorous physical activities, is able to perform light and sedentary work	Unchecked	Unchecked	Checked	Unchecked	Unchecked	Unchecked	Unchecked	Unchecked	Unchecked	No	Yes	Checked	Unchecked	Unchecked	Unchecked	Unchecked	68
215	Yes	Yes	Yes	Female	Mixed race	Unchecked	Unchecked	Unchecked	Unchecked	Unchecked	Unchecked	Unchecked	Unchecked	Unchecked	Unchecked	Checked	Unchecked	No history of smoking	No history of alcohol consumption	Unchecked	Checked	Unchecked	Unchecked	Unchecked	Unchecked	Unchecked	C34 - Malignant neoplasia of bronchi and lungs			IV	Palliative systemic treatment	(2) Able to perform all self-care but unable to perform any work activities, standing approximately 50% of the patient's waking hours	Unchecked	Unchecked	Checked	Unchecked	Unchecked	Unchecked	Unchecked	Unchecked	Unchecked	No	Yes	Unchecked	Checked	Unchecked	Unchecked	Unchecked	65
216	Yes	Yes	Yes	Female	Black	Unchecked	Checked	Unchecked	Unchecked	Unchecked	Unchecked	Unchecked	Unchecked	Unchecked	Unchecked	Unchecked	Unchecked	No history of smoking	Current alcohol consumption	Unchecked	Unchecked	Unchecked	Checked	Unchecked	Unchecked	Unchecked	C20 - Malignant neoplasm of the rectum			III	Ongoing Surveillance in Remission	(0) Completely active, able to perform all activities without restriction	Unchecked	Unchecked	Unchecked	Unchecked	Unchecked	Unchecked	Unchecked	Unchecked	Checked	No	No	Unchecked	Unchecked	Unchecked	Unchecked	Unchecked	62
217	Yes	Yes	Yes	Female	Mixed race	Unchecked	Checked	Unchecked	Unchecked	Unchecked	Checked	Unchecked	Unchecked	Unchecked	Unchecked	Checked	Unchecked	No history of smoking	No history of alcohol consumption	Unchecked	Unchecked	Unchecked	Checked	Unchecked	Checked	Unchecked	C54 - Malignant neoplasia of the uterus body			II	Ongoing Surveillance in Remission	(1) Restriction to rigorous physical activities, is able to perform light and sedentary work	Unchecked	Unchecked	Unchecked	Unchecked	Unchecked	Unchecked	Unchecked	Unchecked	Checked	No	No	Unchecked	Unchecked	Unchecked	Unchecked	Unchecked	73
218	Yes	Yes	Yes	Female	Mixed race	Unchecked	Unchecked	Unchecked	Unchecked	Unchecked	Unchecked	Unchecked	Unchecked	Unchecked	Unchecked	Checked	Unchecked	No history of smoking	No history of alcohol consumption	Unchecked	Checked	Unchecked	Unchecked	Unchecked	Checked	Unchecked	C50 - Malignant breast neoplasm			IV	Palliative systemic treatment	(2) Able to perform all self-care but unable to perform any work activities, standing approximately 50% of the patient's waking hours	Unchecked	Unchecked	Checked	Unchecked	Unchecked	Unchecked	Unchecked	Unchecked	Unchecked	No	Yes	Checked	Unchecked	Unchecked	Unchecked	Unchecked	39
219	Yes	Yes	Yes	Female	Mixed race	Unchecked	Checked	Unchecked	Unchecked	Unchecked	Checked	Unchecked	Checked	Unchecked	Unchecked	Checked	Unchecked	No history of smoking	No history of alcohol consumption	Unchecked	Unchecked	Unchecked	Checked	Checked	Checked	Unchecked	C18 - Malignant colon neoplasia			IV	Palliative systemic treatment	(2) Able to perform all self-care but unable to perform any work activities, standing approximately 50% of the patient's waking hours	Unchecked	Unchecked	Checked	Unchecked	Unchecked	Unchecked	Unchecked	Unchecked	Unchecked	No	Yes	Checked	Unchecked	Unchecked	Unchecked	Unchecked	61
220	Yes	Yes	Yes	Female		Unchecked	Unchecked	Unchecked	Unchecked	Unchecked	Unchecked	Unchecked	Unchecked	Unchecked	Unchecked	Checked	Unchecked			Unchecked	Unchecked	Unchecked	Unchecked	Unchecked	Unchecked	Unchecked	C50 - Malignant breast neoplasm			I	Best supportive care	(2) Able to perform all self-care but unable to perform any work activities, standing approximately 50% of the patient's waking hours	Unchecked	Unchecked	Unchecked	Unchecked	Unchecked	Unchecked	Unchecked	Unchecked	Checked	No	No	Unchecked	Unchecked	Unchecked	Unchecked	Unchecked	69
221	Yes	Yes	Yes	Female		Unchecked	Unchecked	Unchecked	Unchecked	Unchecked	Checked	Unchecked	Unchecked	Unchecked	Unchecked	Unchecked	Unchecked			Unchecked	Unchecked	Unchecked	Unchecked	Unchecked	Unchecked	Unchecked	C53 - Malignant neoplasia of the cervix			II	Ongoing Surveillance with measurable disease	(1) Restriction to rigorous physical activities, is able to perform light and sedentary work	Unchecked	Unchecked	Unchecked	Unchecked	Unchecked	Unchecked	Unchecked	Unchecked	Checked	No	No	Unchecked	Unchecked	Unchecked	Unchecked	Unchecked	86
222	Yes	Yes	Yes	Female		Unchecked	Checked	Unchecked	Unchecked	Unchecked	Checked	Unchecked	Unchecked	Unchecked	Unchecked	Checked	Unchecked			Unchecked	Unchecked	Unchecked	Unchecked	Unchecked	Unchecked	Unchecked	C53 - Malignant neoplasia of the cervix			II	Best supportive care	(0) Completely active, able to perform all activities without restriction	Unchecked	Unchecked	Unchecked	Unchecked	Unchecked	Unchecked	Unchecked	Unchecked	Checked	No	No	Unchecked	Unchecked	Unchecked	Unchecked	Unchecked	81
223	Yes	Yes	Yes	Female		Unchecked	Unchecked	Unchecked	Unchecked	Unchecked	Unchecked	Unchecked	Unchecked	Unchecked	Unchecked	Unchecked	Unchecked	Smoker		Unchecked	Unchecked	Unchecked	Unchecked	Unchecked	Unchecked	Unchecked	C53 - Malignant neoplasia of the cervix			IV	Best supportive care	(2) Able to perform all self-care but unable to perform any work activities, standing approximately 50% of the patient's waking hours	Unchecked	Unchecked	Unchecked	Unchecked	Unchecked	Unchecked	Unchecked	Unchecked	Checked	No	No	Unchecked	Unchecked	Unchecked	Unchecked	Unchecked	59
224	Yes	Yes	Yes	Female		Unchecked	Unchecked	Unchecked	Unchecked	Unchecked	Unchecked	Unchecked	Unchecked	Checked	Unchecked	Unchecked	Unchecked			Unchecked	Unchecked	Unchecked	Unchecked	Unchecked	Unchecked	Unchecked	C53 - Malignant neoplasia of the cervix			IV	Best supportive care	(0) Completely active, able to perform all activities without restriction	Unchecked	Unchecked	Unchecked	Unchecked	Unchecked	Unchecked	Unchecked	Unchecked	Checked	No	No	Unchecked	Unchecked	Unchecked	Unchecked	Unchecked	44
225	Yes	Yes	Yes	Female		Unchecked	Unchecked	Unchecked	Unchecked	Unchecked	Checked	Unchecked	Unchecked	Unchecked	Unchecked	Checked	Unchecked	No history of smoking		Unchecked	Unchecked	Unchecked	Unchecked	Unchecked	Unchecked	Unchecked	C54 - Malignant neoplasia of the uterus body			Information not available	Ongoing Surveillance with measurable disease	(0) Completely active, able to perform all activities without restriction	Unchecked	Unchecked	Unchecked	Unchecked	Unchecked	Unchecked	Unchecked	Unchecked	Checked	No	No	Unchecked	Unchecked	Unchecked	Unchecked	Unchecked	69
226	Yes	Yes	Yes	Female		Unchecked	Checked	Unchecked	Unchecked	Unchecked	Checked	Unchecked	Checked	Checked	Unchecked	Checked	Unchecked	No history of smoking		Unchecked	Unchecked	Unchecked	Unchecked	Unchecked	Unchecked	Unchecked	C50 - Malignant breast neoplasm			II	Best supportive care	(4) Completely unable to perform basic self-care, completely confined to bed or chair	Unchecked	Unchecked	Unchecked	Unchecked	Unchecked	Unchecked	Unchecked	Unchecked	Checked	No	No	Unchecked	Unchecked	Unchecked	Unchecked	Unchecked	54
227	Yes	Yes	Yes	Female		Unchecked	Checked	Unchecked	Unchecked	Unchecked	Checked	Unchecked	Unchecked	Unchecked	Unchecked	Unchecked	Unchecked			Unchecked	Unchecked	Unchecked	Unchecked	Unchecked	Unchecked	Unchecked	C50 - Malignant breast neoplasm			IV	Palliative systemic treatment	(2) Able to perform all self-care but unable to perform any work activities, standing approximately 50% of the patient's waking hours	Unchecked	Unchecked	Unchecked	Checked	Unchecked	Unchecked	Unchecked	Unchecked	Unchecked	No	Yes	Unchecked	Checked	Unchecked	Unchecked	Unchecked	62
228	Yes	Yes	Yes	Female		Unchecked	Unchecked	Unchecked	Unchecked	Unchecked	Unchecked	Unchecked	Unchecked	Unchecked	Unchecked	Unchecked	Checked			Unchecked	Unchecked	Unchecked	Unchecked	Unchecked	Unchecked	Unchecked	C50 - Malignant breast neoplasm			II	Palliative systemic treatment	(1) Restriction to rigorous physical activities, is able to perform light and sedentary work	Unchecked	Unchecked	Unchecked	Checked	Unchecked	Unchecked	Unchecked	Unchecked	Unchecked	No	Yes	Unchecked	Checked	Unchecked	Unchecked	Unchecked	63
229	Yes	Yes	Yes	Female		Unchecked	Checked	Unchecked	Unchecked	Unchecked	Checked	Unchecked	Unchecked	Unchecked	Unchecked	Checked	Unchecked	No history of smoking		Unchecked	Unchecked	Unchecked	Unchecked	Unchecked	Unchecked	Unchecked	C50 - Malignant breast neoplasm			III	Best supportive care	(1) Restriction to rigorous physical activities, is able to perform light and sedentary work	Unchecked	Unchecked	Unchecked	Unchecked	Unchecked	Unchecked	Unchecked	Unchecked	Checked	No	No	Unchecked	Unchecked	Unchecked	Unchecked	Unchecked	58
230	Yes	Yes	Yes	Female		Unchecked	Unchecked	Unchecked	Unchecked	Unchecked	Unchecked	Unchecked	Unchecked	Unchecked	Unchecked	Checked	Unchecked	Ex-Smoker		Unchecked	Unchecked	Unchecked	Unchecked	Unchecked	Unchecked	Unchecked	C50 - Malignant breast neoplasm			IV	Palliative systemic treatment	(1) Restriction to rigorous physical activities, is able to perform light and sedentary work	Checked	Unchecked	Unchecked	Checked	Unchecked	Unchecked	Unchecked	Unchecked	Unchecked	No	No	Unchecked	Unchecked	Unchecked	Unchecked	Unchecked	57
231	Yes	Yes	Yes	Female		Unchecked	Unchecked	Unchecked	Unchecked	Unchecked	Checked	Unchecked	Unchecked	Unchecked	Unchecked	Unchecked	Unchecked	Ex-Smoker		Unchecked	Unchecked	Unchecked	Unchecked	Unchecked	Unchecked	Unchecked	C50 - Malignant breast neoplasm			III	Palliative systemic treatment	(1) Restriction to rigorous physical activities, is able to perform light and sedentary work	Unchecked	Unchecked	Checked	Unchecked	Unchecked	Unchecked	Unchecked	Unchecked	Unchecked	Yes	Yes	Unchecked	Checked	Unchecked	Checked	Unchecked	45
232	Yes	Yes	Yes	Female		Unchecked	Unchecked	Unchecked	Unchecked	Unchecked	Unchecked	Unchecked	Unchecked	Unchecked	Unchecked	Unchecked	Unchecked			Unchecked	Unchecked	Unchecked	Unchecked	Unchecked	Unchecked	Unchecked	C50 - Malignant breast neoplasm			II	Palliative systemic treatment	(2) Able to perform all self-care but unable to perform any work activities, standing approximately 50% of the patient's waking hours	Unchecked	Unchecked	Checked	Unchecked	Unchecked	Unchecked	Unchecked	Unchecked	Unchecked	No	Yes	Unchecked	Checked	Unchecked	Checked	Unchecked	65
233	Yes	Yes	Yes	Male		Unchecked	Checked	Unchecked	Unchecked	Unchecked	Checked	Unchecked	Unchecked	Unchecked	Unchecked	Checked	Unchecked	No history of smoking		Unchecked	Unchecked	Unchecked	Unchecked	Unchecked	Unchecked	Unchecked		C44 - Others Malignant Neoplasms of the Skin		I	Best supportive care	(3) Able to perform only limited self-care, confined to bed or chair more than 50% of patient's waking hours	Unchecked	Unchecked	Unchecked	Unchecked	Unchecked	Unchecked	Unchecked	Unchecked	Checked	No	No	Unchecked	Unchecked	Unchecked	Unchecked	Unchecked	64
234	Yes	Yes	Yes	Male		Unchecked	Unchecked	Unchecked	Unchecked	Unchecked	Unchecked	Unchecked	Unchecked	Unchecked	Unchecked	Unchecked	Unchecked	Ex-Smoker		Unchecked	Unchecked	Unchecked	Unchecked	Unchecked	Unchecked	Unchecked		C34 - Malignant neoplasia of bronchi and lungs		IV	Palliative systemic treatment	(1) Restriction to rigorous physical activities, is able to perform light and sedentary work	Unchecked	Checked	Unchecked	Unchecked	Unchecked	Unchecked	Unchecked	Unchecked	Unchecked	No	No	Unchecked	Unchecked	Unchecked	Unchecked	Unchecked	64
235	Yes	Yes	Yes	Female		Unchecked	Unchecked	Unchecked	Unchecked	Unchecked	Unchecked	Unchecked	Unchecked	Unchecked	Unchecked	Checked	Unchecked			Unchecked	Unchecked	Unchecked	Unchecked	Unchecked	Unchecked	Unchecked	C50 - Malignant breast neoplasm			IV	Palliative systemic treatment	(1) Restriction to rigorous physical activities, is able to perform light and sedentary work	Unchecked	Unchecked	Checked	Unchecked	Unchecked	Unchecked	Unchecked	Unchecked	Unchecked	No	No	Unchecked	Unchecked	Unchecked	Unchecked	Unchecked	48
236	Yes	Yes	Yes	Female		Unchecked	Unchecked	Unchecked	Unchecked	Unchecked	Unchecked	Unchecked	Unchecked	Unchecked	Unchecked	Unchecked	Checked	Smoker		Unchecked	Unchecked	Unchecked	Unchecked	Unchecked	Unchecked	Unchecked	C53 - Malignant neoplasia of the cervix			III	Palliative systemic treatment	(1) Restriction to rigorous physical activities, is able to perform light and sedentary work	Checked	Unchecked	Unchecked	Unchecked	Unchecked	Unchecked	Unchecked	Unchecked	Unchecked	No	No	Unchecked	Unchecked	Unchecked	Unchecked	Unchecked	34
237	Yes	Yes	Yes	Female		Unchecked	Unchecked	Unchecked	Unchecked	Unchecked	Checked	Unchecked	Checked	Unchecked	Unchecked	Checked	Unchecked	Ex-Smoker		Unchecked	Unchecked	Unchecked	Unchecked	Unchecked	Unchecked	Unchecked	C53 - Malignant neoplasia of the cervix			III	Best supportive care	(2) Able to perform all self-care but unable to perform any work activities, standing approximately 50% of the patient's waking hours	Unchecked	Unchecked	Unchecked	Unchecked	Unchecked	Unchecked	Unchecked	Unchecked	Checked	No	No	Unchecked	Unchecked	Unchecked	Unchecked	Unchecked	66
238	Yes	Yes	Yes	Female		Unchecked	Unchecked	Unchecked	Unchecked	Unchecked	Unchecked	Unchecked	Unchecked	Unchecked	Unchecked	Unchecked	Checked	Smoker		Unchecked	Unchecked	Unchecked	Unchecked	Unchecked	Unchecked	Unchecked	C53 - Malignant neoplasia of the cervix			III	Palliative systemic treatment	(1) Restriction to rigorous physical activities, is able to perform light and sedentary work	Unchecked	Unchecked	Checked	Unchecked	Unchecked	Unchecked	Unchecked	Unchecked	Unchecked	No	No	Unchecked	Unchecked	Unchecked	Unchecked	Unchecked	44
239	Yes	Yes	Yes	Female		Unchecked	Unchecked	Unchecked	Unchecked	Unchecked	Checked	Unchecked	Unchecked	Unchecked	Checked	Checked	Unchecked	No history of smoking		Unchecked	Unchecked	Unchecked	Unchecked	Unchecked	Unchecked	Unchecked	C50 - Malignant breast neoplasm			II	Palliative systemic treatment	(3) Able to perform only limited self-care, confined to bed or chair more than 50% of patient's waking hours	Unchecked	Unchecked	Unchecked	Checked	Unchecked	Unchecked	Unchecked	Unchecked	Unchecked	No	Yes	Unchecked	Checked	Unchecked	Checked	Unchecked	70
240	Yes	Yes	Yes	Female		Unchecked	Unchecked	Unchecked	Unchecked	Unchecked	Unchecked	Unchecked	Unchecked	Unchecked	Unchecked	Unchecked	Checked		No history of alcohol consumption	Unchecked	Unchecked	Unchecked	Unchecked	Unchecked	Unchecked	Unchecked	C50 - Malignant breast neoplasm			IV	Palliative systemic treatment	(1) Restriction to rigorous physical activities, is able to perform light and sedentary work	Unchecked	Unchecked	Unchecked	Unchecked	Unchecked	Unchecked	Unchecked	Unchecked	Checked	No	No	Unchecked	Unchecked	Unchecked	Unchecked	Unchecked	50
241	Yes	Yes	Yes	Female		Unchecked	Unchecked	Unchecked	Unchecked	Unchecked	Checked	Unchecked	Unchecked	Unchecked	Unchecked	Unchecked	Unchecked	No history of smoking		Unchecked	Unchecked	Unchecked	Unchecked	Unchecked	Unchecked	Unchecked	C50 - Malignant breast neoplasm			III	Neoadjuvant treatment	(0) Completely active, able to perform all activities without restriction	Unchecked	Unchecked	Checked	Unchecked	Unchecked	Unchecked	Unchecked	Unchecked	Unchecked	Yes	Yes	Unchecked	Checked	Unchecked	Unchecked	Unchecked	62
242	Yes	Yes	Yes	Female		Unchecked	Unchecked	Unchecked	Unchecked	Unchecked	Unchecked	Unchecked	Unchecked	Unchecked	Unchecked	Unchecked	Unchecked	No history of smoking		Unchecked	Unchecked	Unchecked	Unchecked	Unchecked	Unchecked	Unchecked	C50 - Malignant breast neoplasm			IV	Palliative systemic treatment	(2) Able to perform all self-care but unable to perform any work activities, standing approximately 50% of the patient's waking hours	Unchecked	Unchecked	Unchecked	Checked	Unchecked	Unchecked	Unchecked	Unchecked	Unchecked	No	Yes	Unchecked	Checked	Unchecked	Checked	Unchecked	78
243	Yes	Yes	Yes	Female		Unchecked	Unchecked	Unchecked	Unchecked	Unchecked	Unchecked	Unchecked	Unchecked	Unchecked	Unchecked	Unchecked	Checked	No history of smoking		Unchecked	Unchecked	Unchecked	Unchecked	Unchecked	Unchecked	Unchecked	C56 - Malignant ovary neoplasia			III	Ongoing Surveillance in Remission	(1) Restriction to rigorous physical activities, is able to perform light and sedentary work	Unchecked	Unchecked	Unchecked	Unchecked	Unchecked	Unchecked	Unchecked	Unchecked	Checked	No	Yes	Unchecked	Unchecked	Unchecked	Checked	Unchecked	73
244	Yes	Yes	Yes	Female		Unchecked	Unchecked	Unchecked	Unchecked	Unchecked	Unchecked	Unchecked	Unchecked	Unchecked	Unchecked	Unchecked	Checked	Smoker		Unchecked	Unchecked	Unchecked	Unchecked	Unchecked	Unchecked	Unchecked	C51 - Malignant neoplasm of the vulva			IV	Ongoing Surveillance with measurable disease	(1) Restriction to rigorous physical activities, is able to perform light and sedentary work	Unchecked	Unchecked	Unchecked	Unchecked	Unchecked	Unchecked	Unchecked	Unchecked	Checked	No	No	Unchecked	Unchecked	Unchecked	Unchecked	Unchecked	68
245	Yes	Yes	Yes	Male		Unchecked	Unchecked	Unchecked	Unchecked	Unchecked	Unchecked	Unchecked	Unchecked	Unchecked	Unchecked	Unchecked	Unchecked			Unchecked	Unchecked	Unchecked	Unchecked	Unchecked	Unchecked	Unchecked		C44 - Others Malignant Neoplasms of the Skin		I	Palliative systemic treatment	(2) Able to perform all self-care but unable to perform any work activities, standing approximately 50% of the patient's waking hours	Unchecked	Unchecked	Unchecked	Unchecked	Unchecked	Unchecked	Checked	Unchecked	Unchecked	No	Yes	Unchecked	Checked	Unchecked	Checked	Unchecked	80
246	Yes	Yes	Yes	Female		Unchecked	Unchecked	Unchecked	Unchecked	Unchecked	Unchecked	Unchecked	Unchecked	Unchecked	Unchecked	Unchecked	Checked	Smoker		Unchecked	Unchecked	Unchecked	Unchecked	Unchecked	Unchecked	Unchecked	C34 - Malignant neoplasia of bronchi and lungs			IV	Best supportive care	(1) Restriction to rigorous physical activities, is able to perform light and sedentary work	Unchecked	Unchecked	Unchecked	Unchecked	Unchecked	Unchecked	Unchecked	Unchecked	Checked	No	No	Unchecked	Unchecked	Unchecked	Unchecked	Unchecked	74
247	Yes	Yes	Yes	Female		Unchecked	Unchecked	Unchecked	Unchecked	Unchecked	Checked	Unchecked	Unchecked	Unchecked	Unchecked	Unchecked	Unchecked			Unchecked	Unchecked	Unchecked	Unchecked	Unchecked	Unchecked	Unchecked	C50 - Malignant breast neoplasm			III	Neoadjuvant treatment	(0) Completely active, able to perform all activities without restriction	Unchecked	Unchecked	Checked	Unchecked	Unchecked	Unchecked	Unchecked	Unchecked	Unchecked	No	No	Unchecked	Unchecked	Unchecked	Unchecked	Unchecked	63
248	Yes	Yes	Yes	Female		Unchecked	Unchecked	Unchecked	Unchecked	Unchecked	Unchecked	Unchecked	Unchecked	Unchecked	Unchecked	Unchecked	Checked	No history of smoking		Unchecked	Unchecked	Unchecked	Unchecked	Unchecked	Unchecked	Unchecked	C50 - Malignant breast neoplasm			III	Palliative systemic treatment	(1) Restriction to rigorous physical activities, is able to perform light and sedentary work	Unchecked	Unchecked	Checked	Unchecked	Unchecked	Unchecked	Checked	Unchecked	Unchecked	No	Yes	Unchecked	Checked	Unchecked	Checked	Unchecked	52
249	Yes	Yes	Yes	Female		Unchecked	Checked	Unchecked	Unchecked	Unchecked	Checked	Unchecked	Unchecked	Unchecked	Unchecked	Checked	Unchecked			Unchecked	Unchecked	Unchecked	Unchecked	Unchecked	Unchecked	Unchecked	C50 - Malignant breast neoplasm			II	Palliative systemic treatment	(1) Restriction to rigorous physical activities, is able to perform light and sedentary work	Unchecked	Unchecked	Checked	Unchecked	Unchecked	Unchecked	Unchecked	Unchecked	Unchecked	No	Yes	Unchecked	Checked	Unchecked	Checked	Unchecked	69
250	Yes	Yes	Yes	Female		Unchecked	Unchecked	Unchecked	Unchecked	Unchecked	Checked	Unchecked	Unchecked	Unchecked	Unchecked	Checked	Unchecked	No history of smoking		Unchecked	Unchecked	Unchecked	Unchecked	Unchecked	Unchecked	Unchecked	C50 - Malignant breast neoplasm			III	Palliative systemic treatment	(2) Able to perform all self-care but unable to perform any work activities, standing approximately 50% of the patient's waking hours	Unchecked	Unchecked	Checked	Unchecked	Unchecked	Unchecked	Unchecked	Unchecked	Unchecked	No	Yes	Unchecked	Checked	Unchecked	Checked	Unchecked	83
251	Yes	Yes	Yes	Female		Unchecked	Unchecked	Unchecked	Unchecked	Unchecked	Checked	Unchecked	Unchecked	Unchecked	Unchecked	Unchecked	Unchecked	Ex-Smoker		Unchecked	Unchecked	Unchecked	Unchecked	Unchecked	Unchecked	Unchecked	C50 - Malignant breast neoplasm			III	Palliative systemic treatment	(0) Completely active, able to perform all activities without restriction	Unchecked	Unchecked	Unchecked	Checked	Unchecked	Unchecked	Unchecked	Unchecked	Unchecked	No	Yes	Unchecked	Checked	Unchecked	Checked	Unchecked	66
253	Yes	Yes	Yes	Female		Unchecked	Unchecked	Unchecked	Unchecked	Unchecked	Unchecked	Unchecked	Unchecked	Unchecked	Unchecked	Unchecked	Checked			Unchecked	Unchecked	Unchecked	Unchecked	Unchecked	Unchecked	Unchecked	C50 - Malignant breast neoplasm			I	Palliative systemic treatment	(3) Able to perform only limited self-care, confined to bed or chair more than 50% of patient's waking hours	Unchecked	Unchecked	Checked	Unchecked	Unchecked	Unchecked	Unchecked	Unchecked	Unchecked	No	Yes	Unchecked	Checked	Unchecked	Checked	Unchecked	74
254	Yes	Yes	Yes	Female		Unchecked	Unchecked	Unchecked	Unchecked	Unchecked	Unchecked	Unchecked	Unchecked	Unchecked	Unchecked	Unchecked	Unchecked			Unchecked	Unchecked	Checked	Unchecked	Unchecked	Unchecked	Unchecked	C50 - Malignant breast neoplasm			IV	Best supportive care	(3) Able to perform only limited self-care, confined to bed or chair more than 50% of patient's waking hours	Unchecked	Unchecked	Unchecked	Unchecked	Unchecked	Unchecked	Unchecked	Unchecked	Checked	No	No	Unchecked	Unchecked	Unchecked	Unchecked	Unchecked	52
255	Yes	Yes	Yes	Female		Unchecked	Checked	Unchecked	Unchecked	Unchecked	Checked	Unchecked	Unchecked	Unchecked	Unchecked	Unchecked	Unchecked	No history of smoking		Unchecked	Unchecked	Unchecked	Unchecked	Unchecked	Unchecked	Unchecked	C50 - Malignant breast neoplasm			III	Palliative systemic treatment	(2) Able to perform all self-care but unable to perform any work activities, standing approximately 50% of the patient's waking hours	Unchecked	Unchecked	Unchecked	Checked	Unchecked	Unchecked	Unchecked	Unchecked	Unchecked	No	Yes	Unchecked	Checked	Unchecked	Checked	Unchecked	68
256	Yes	Yes	Yes	Male		Unchecked	Unchecked	Unchecked	Unchecked	Unchecked	Unchecked	Unchecked	Unchecked	Unchecked	Unchecked	Unchecked	Checked	Smoker		Unchecked	Unchecked	Unchecked	Unchecked	Unchecked	Unchecked	Unchecked		C34 - Malignant neoplasia of bronchi and lungs		III	Palliative systemic treatment	(1) Restriction to rigorous physical activities, is able to perform light and sedentary work	Unchecked	Checked	Unchecked	Unchecked	Unchecked	Unchecked	Unchecked	Unchecked	Unchecked	No	Yes	Unchecked	Checked	Unchecked	Checked	Unchecked	64
257	Yes	Yes	Yes	Male	White	Unchecked	Checked	Unchecked	Unchecked	Unchecked	Checked	Unchecked	Checked	Checked	Checked	Unchecked	Unchecked	No history of smoking	No history of alcohol consumption	Unchecked	Checked	Checked	Checked	Unchecked	Unchecked	Unchecked		C61 - Malignant prostate neoplasm		IV	Palliative systemic treatment	(4) Completely unable to perform basic self-care, completely confined to bed or chair	Unchecked	Unchecked	Unchecked	Checked	Unchecked	Unchecked	Unchecked	Unchecked	Unchecked	No	No	Unchecked	Unchecked	Unchecked	Unchecked	Unchecked	92
258	Yes	Yes	Yes	Female	White	Unchecked	Unchecked	Unchecked	Unchecked	Unchecked	Unchecked	Unchecked	Unchecked	Unchecked	Unchecked	Checked	Unchecked	No history of smoking	No history of alcohol consumption	Unchecked	Unchecked	Unchecked	Unchecked	Unchecked	Checked	Unchecked	C64 - Malignant kidney neoplasm, except kidney pelvis			I	Ongoing Surveillance in Remission	(0) Completely active, able to perform all activities without restriction	Unchecked	Unchecked	Unchecked	Unchecked	Unchecked	Unchecked	Unchecked	Unchecked	Checked	No	No	Unchecked	Unchecked	Unchecked	Unchecked	Unchecked	56
259	Yes	Yes	Yes	Female		Unchecked	Unchecked	Unchecked	Unchecked	Unchecked	Unchecked	Unchecked	Unchecked	Unchecked	Unchecked	Unchecked	Checked			Unchecked	Unchecked	Checked	Unchecked	Unchecked	Unchecked	Unchecked	C43 - Malignant Skin Melanoma			I	Palliative systemic treatment	(1) Restriction to rigorous physical activities, is able to perform light and sedentary work	Unchecked	Unchecked	Checked	Unchecked	Unchecked	Unchecked	Unchecked	Unchecked	Unchecked	No	Yes	Unchecked	Checked	Unchecked	Checked	Unchecked	51
260	Yes	Yes	Yes	Female		Unchecked	Unchecked	Unchecked	Unchecked	Unchecked	Unchecked	Unchecked	Unchecked	Unchecked	Unchecked	Unchecked	Unchecked			Unchecked	Unchecked	Unchecked	Unchecked	Unchecked	Unchecked	Unchecked	C56 - Malignant ovary neoplasia			IV	Palliative systemic treatment	(2) Able to perform all self-care but unable to perform any work activities, standing approximately 50% of the patient's waking hours	Unchecked	Unchecked	Checked	Unchecked	Unchecked	Unchecked	Unchecked	Unchecked	Unchecked	No	Yes	Unchecked	Checked	Unchecked	Checked	Unchecked	54
261	Yes	Yes	Yes	Male		Unchecked	Unchecked	Unchecked	Unchecked	Unchecked	Checked	Unchecked	Unchecked	Unchecked	Unchecked	Unchecked	Unchecked			Unchecked	Unchecked	Unchecked	Unchecked	Unchecked	Unchecked	Unchecked		C43 - Malignant Skin Melanoma		I	Ongoing Surveillance in Remission	(1) Restriction to rigorous physical activities, is able to perform light and sedentary work	Unchecked	Unchecked	Unchecked	Unchecked	Unchecked	Unchecked	Unchecked	Unchecked	Checked	No	Yes	Unchecked	Unchecked	Unchecked	Checked	Unchecked	87
262	Yes	Yes	Yes	Female		Unchecked	Unchecked	Unchecked	Unchecked	Unchecked	Checked	Unchecked	Unchecked	Unchecked	Unchecked	Unchecked	Unchecked	No history of smoking		Unchecked	Unchecked	Unchecked	Unchecked	Unchecked	Unchecked	Unchecked	C56 - Malignant ovary neoplasia			IV	Best supportive care	(1) Restriction to rigorous physical activities, is able to perform light and sedentary work	Unchecked	Unchecked	Unchecked	Unchecked	Unchecked	Unchecked	Unchecked	Unchecked	Checked	No	No	Unchecked	Unchecked	Unchecked	Unchecked	Unchecked	47
263	Yes	Yes	Yes	Female		Unchecked	Unchecked	Unchecked	Unchecked	Unchecked	Unchecked	Unchecked	Unchecked	Unchecked	Unchecked	Unchecked	Unchecked			Unchecked	Unchecked	Unchecked	Unchecked	Unchecked	Unchecked	Unchecked	C50 - Malignant breast neoplasm			II	Palliative systemic treatment	(3) Able to perform only limited self-care, confined to bed or chair more than 50% of patient's waking hours	Unchecked	Checked	Checked	Unchecked	Unchecked	Unchecked	Unchecked	Unchecked	Unchecked	No	Yes	Unchecked	Checked	Unchecked	Checked	Unchecked	61
264	Yes	Yes	Yes	Male		Unchecked	Checked	Unchecked	Unchecked	Unchecked	Checked	Unchecked	Unchecked	Unchecked	Unchecked	Unchecked	Unchecked	No history of smoking		Unchecked	Unchecked	Unchecked	Unchecked	Unchecked	Unchecked	Unchecked		C16 - Malignant stomach neoplasm		III	Definitive curative treatment (Example: chemotherapy concomitant with radiotherapy)	(3) Able to perform only limited self-care, confined to bed or chair more than 50% of patient's waking hours	Checked	Unchecked	Unchecked	Unchecked	Unchecked	Unchecked	Unchecked	Unchecked	Unchecked	No	No	Unchecked	Unchecked	Unchecked	Unchecked	Unchecked	68
265	Yes	Yes	Yes	Male	Other	Unchecked	Checked	Unchecked	Unchecked	Unchecked	Checked	Unchecked	Unchecked	Unchecked	Unchecked	Unchecked	Unchecked	No history of smoking	Current alcohol consumption	Unchecked	Checked	Unchecked	Checked	Unchecked	Checked	Unchecked		C34 - Malignant neoplasia of bronchi and lungs		IV	Palliative systemic treatment	(1) Restriction to rigorous physical activities, is able to perform light and sedentary work	Unchecked	Unchecked	Checked	Unchecked	Unchecked	Unchecked	Checked	Unchecked	Unchecked	No	No	Unchecked	Unchecked	Unchecked	Unchecked	Unchecked	65
266	Yes	Yes	Yes	Male	White	Unchecked	Unchecked	Unchecked	Unchecked	Unchecked	Checked	Unchecked	Unchecked	Unchecked	Checked	Unchecked	Unchecked	Ex-Smoker	Current alcohol consumption	Unchecked	Checked	Unchecked	Unchecked	Unchecked	Checked	Unchecked		C25 - Malignant pancreas neoplasm		IV	Palliative systemic treatment	(1) Restriction to rigorous physical activities, is able to perform light and sedentary work	Unchecked	Unchecked	Checked	Unchecked	Unchecked	Unchecked	Unchecked	Unchecked	Unchecked	No	Yes	Checked	Unchecked	Unchecked	Unchecked	Unchecked	61
268	Yes	Yes	Yes	Female	Other	Unchecked	Unchecked	Unchecked	Unchecked	Unchecked	Unchecked	Unchecked	Unchecked	Unchecked	Unchecked	Checked	Unchecked	Ex-Smoker	No history of alcohol consumption	Unchecked	Unchecked	Unchecked	Unchecked	Unchecked	Checked	Unchecked	C50 - Malignant breast neoplasm			II	Ongoing Surveillance in Remission	(1) Restriction to rigorous physical activities, is able to perform light and sedentary work	Unchecked	Unchecked	Checked	Unchecked	Unchecked	Unchecked	Unchecked	Unchecked	Unchecked	No	No	Unchecked	Unchecked	Unchecked	Unchecked	Unchecked	43
269	Yes	Yes	Yes	Female	White	Unchecked	Unchecked	Unchecked	Unchecked	Unchecked	Unchecked	Unchecked	Unchecked	Unchecked	Unchecked	Checked	Unchecked	No history of smoking	No history of alcohol consumption	Unchecked	Unchecked	Unchecked	Unchecked	Unchecked	Checked	Unchecked	C50 - Malignant breast neoplasm			III	Palliative systemic treatment	(2) Able to perform all self-care but unable to perform any work activities, standing approximately 50% of the patient's waking hours	Unchecked	Unchecked	Checked	Unchecked	Unchecked	Unchecked	Checked	Unchecked	Unchecked	No	No	Unchecked	Unchecked	Unchecked	Unchecked	Unchecked	52
270	Yes	Yes	Yes	Male	Black	Unchecked	Checked	Unchecked	Unchecked	Unchecked	Checked	Unchecked	Unchecked	Unchecked	Checked	Checked	Unchecked	No history of smoking	No history of alcohol consumption	Unchecked	Unchecked	Unchecked	Checked	Unchecked	Checked	Unchecked		C92 - myeloid leukemia		Information not available	Ongoing Surveillance in Remission	(0) Completely active, able to perform all activities without restriction	Unchecked	Unchecked	Checked	Unchecked	Unchecked	Unchecked	Unchecked	Unchecked	Unchecked	No	No	Unchecked	Unchecked	Unchecked	Unchecked	Unchecked	76
271	Yes	Yes	Yes	Male	White	Unchecked	Checked	Unchecked	Unchecked	Unchecked	Checked	Unchecked	Unchecked	Unchecked	Unchecked	Unchecked	Unchecked	Smoker	No history of alcohol consumption	Unchecked	Unchecked	Unchecked	Checked	Checked	Unchecked	Unchecked		C61 - Malignant prostate neoplasm		III	Definitive curative treatment (Example: chemotherapy concomitant with radiotherapy)	(1) Restriction to rigorous physical activities, is able to perform light and sedentary work	Unchecked	Unchecked	Unchecked	Checked	Unchecked	Unchecked	Unchecked	Unchecked	Unchecked	No	No	Unchecked	Unchecked	Unchecked	Unchecked	Unchecked	83
272	Yes	Yes	Yes	Female	Other	Unchecked	Checked	Unchecked	Unchecked	Unchecked	Checked	Unchecked	Unchecked	Unchecked	Unchecked	Unchecked	Unchecked	Smoker	Current alcohol consumption	Unchecked	Unchecked	Unchecked	Unchecked	Unchecked	Unchecked	Checked	C20 - Malignant neoplasm of the rectum			III	Adjuvant treatment	(1) Restriction to rigorous physical activities, is able to perform light and sedentary work	Unchecked	Unchecked	Checked	Unchecked	Unchecked	Unchecked	Unchecked	Unchecked	Unchecked	Yes	Yes	Checked	Unchecked	Unchecked	Unchecked	Unchecked	55
273	Yes	Yes	Yes	Male	Mixed race	Unchecked	Checked	Unchecked	Unchecked	Unchecked	Checked	Unchecked	Unchecked	Unchecked	Unchecked	Unchecked	Unchecked	Ex-Smoker	Former alcohol consumption	Unchecked	Unchecked	Unchecked	Checked	Checked	Unchecked	Unchecked		C61 - Malignant prostate neoplasm		III	Definitive curative treatment (Example: chemotherapy concomitant with radiotherapy)	(1) Restriction to rigorous physical activities, is able to perform light and sedentary work	Unchecked	Unchecked	Unchecked	Checked	Unchecked	Unchecked	Unchecked	Unchecked	Unchecked	No	No	Unchecked	Unchecked	Unchecked	Unchecked	Unchecked	67
274	Yes	Yes	Yes	Female	Other	Unchecked	Unchecked	Unchecked	Unchecked	Unchecked	Unchecked	Unchecked	Unchecked	Unchecked	Unchecked	Unchecked	Checked	No history of smoking	No history of alcohol consumption	Unchecked	Unchecked	Unchecked	Unchecked	Unchecked	Unchecked	Checked	C50 - Malignant breast neoplasm			IV	Palliative systemic treatment	(1) Restriction to rigorous physical activities, is able to perform light and sedentary work	Unchecked	Unchecked	Checked	Unchecked	Unchecked	Unchecked	Unchecked	Unchecked	Unchecked	No	Yes	Checked	Unchecked	Unchecked	Unchecked	Unchecked	32
275	Yes	Yes	Yes	Male	White	Unchecked	Unchecked	Unchecked	Unchecked	Unchecked	Unchecked	Unchecked	Unchecked	Checked	Unchecked	Unchecked	Unchecked	Ex-Smoker	No history of alcohol consumption	Unchecked	Unchecked	Unchecked	Unchecked	Unchecked	Unchecked	Checked		C34 - Malignant neoplasia of bronchi and lungs		I	Palliative systemic treatment	(1) Restriction to rigorous physical activities, is able to perform light and sedentary work	Unchecked	Unchecked	Checked	Unchecked	Unchecked	Unchecked	Unchecked	Unchecked	Unchecked	No	Yes	Checked	Unchecked	Unchecked	Unchecked	Unchecked	90
276	Yes	Yes	Yes	Male	Mixed race	Unchecked	Unchecked	Unchecked	Unchecked	Unchecked	Checked	Unchecked	Unchecked	Unchecked	Unchecked	Unchecked	Unchecked	Ex-Smoker	Former alcohol consumption	Unchecked	Unchecked	Unchecked	Unchecked	Checked	Unchecked	Unchecked		C61 - Malignant prostate neoplasm		IV	Palliative systemic treatment	(1) Restriction to rigorous physical activities, is able to perform light and sedentary work	Unchecked	Unchecked	Unchecked	Checked	Unchecked	Unchecked	Unchecked	Unchecked	Unchecked	No	No	Unchecked	Unchecked	Unchecked	Unchecked	Unchecked	86
278	Yes	Yes	Yes	Male	White	Unchecked	Unchecked	Unchecked	Unchecked	Unchecked	Unchecked	Unchecked	Unchecked	Unchecked	Unchecked	Unchecked	Checked	Ex-Smoker	Former alcohol consumption	Unchecked	Unchecked	Unchecked	Unchecked	Unchecked	Unchecked	Checked		C18 - Malignant colon neoplasia		II	Adjuvant treatment	(1) Restriction to rigorous physical activities, is able to perform light and sedentary work	Unchecked	Unchecked	Checked	Unchecked	Unchecked	Unchecked	Unchecked	Unchecked	Unchecked	No	Yes	Checked	Unchecked	Unchecked	Unchecked	Unchecked	88
279	Yes	Yes	Yes	Male	Mixed race	Unchecked	Unchecked	Unchecked	Unchecked	Unchecked	Checked	Unchecked	Unchecked	Unchecked	Unchecked	Unchecked	Unchecked	No history of smoking	Current alcohol consumption	Unchecked	Unchecked	Unchecked	Unchecked	Checked	Unchecked	Unchecked		C61 - Malignant prostate neoplasm		III	Definitive curative treatment (Example: chemotherapy concomitant with radiotherapy)	(1) Restriction to rigorous physical activities, is able to perform light and sedentary work	Unchecked	Checked	Unchecked	Checked	Unchecked	Unchecked	Unchecked	Unchecked	Unchecked	No	Yes	Checked	Unchecked	Unchecked	Unchecked	Unchecked	72
280	Yes	Yes	Yes	Male	White	Unchecked	Unchecked	Unchecked	Unchecked	Unchecked	Unchecked	Unchecked	Unchecked	Unchecked	Unchecked	Unchecked	Checked	Smoker	No history of alcohol consumption	Unchecked	Unchecked	Unchecked	Unchecked	Unchecked	Unchecked	Checked		C61 - Malignant prostate neoplasm		III	Definitive curative treatment (Example: chemotherapy concomitant with radiotherapy)	(1) Restriction to rigorous physical activities, is able to perform light and sedentary work	Unchecked	Checked	Unchecked	Checked	Unchecked	Unchecked	Unchecked	Unchecked	Unchecked	No	No	Unchecked	Unchecked	Unchecked	Unchecked	Unchecked	60
281	Yes	Yes	Yes	Female	White	Unchecked	Checked	Unchecked	Unchecked	Unchecked	Unchecked	Unchecked	Unchecked	Unchecked	Unchecked	Unchecked	Unchecked	No history of smoking	No history of alcohol consumption	Unchecked	Unchecked	Unchecked	Checked	Unchecked	Unchecked	Unchecked	C85 - No -Hodgkin Lymphoma of Others type and type in specified			II	Definitive curative treatment (Example: chemotherapy concomitant with radiotherapy)	(1) Restriction to rigorous physical activities, is able to perform light and sedentary work	Unchecked	Checked	Unchecked	Unchecked	Unchecked	Unchecked	Unchecked	Unchecked	Unchecked	No	Yes	Checked	Unchecked	Unchecked	Unchecked	Unchecked	52
282	Yes	Yes	Yes	Male	Mixed race	Unchecked	Unchecked	Unchecked	Unchecked	Unchecked	Unchecked	Unchecked	Unchecked	Unchecked	Unchecked	Unchecked	Checked	Smoker	Current alcohol consumption	Unchecked	Unchecked	Unchecked	Unchecked	Unchecked	Unchecked	Checked		C13 - Malignant hypopharyngeal neoplasia		III	Palliative systemic treatment	(2) Able to perform all self-care but unable to perform any work activities, standing approximately 50% of the patient's waking hours	Unchecked	Checked	Unchecked	Unchecked	Unchecked	Unchecked	Unchecked	Unchecked	Unchecked	No	Yes	Checked	Unchecked	Unchecked	Unchecked	Unchecked	60
283	Yes	Yes	Yes	Female	White	Unchecked	Unchecked	Unchecked	Unchecked	Unchecked	Unchecked	Unchecked	Unchecked	Unchecked	Unchecked	Unchecked	Checked	No history of smoking	No history of alcohol consumption	Unchecked	Unchecked	Unchecked	Unchecked	Unchecked	Unchecked	Checked	C50 - Malignant breast neoplasm			II	Neoadjuvant treatment	(1) Restriction to rigorous physical activities, is able to perform light and sedentary work	Unchecked	Unchecked	Unchecked	Unchecked	Unchecked	Unchecked	Checked	Unchecked	Unchecked	No	Yes	Checked	Unchecked	Unchecked	Unchecked	Unchecked	59
284	Yes	Yes	Yes	Female	Mixed race	Unchecked	Unchecked	Unchecked	Unchecked	Unchecked	Unchecked	Unchecked	Unchecked	Unchecked	Unchecked	Unchecked	Checked	No history of smoking	No history of alcohol consumption	Unchecked	Unchecked	Unchecked	Unchecked	Unchecked	Unchecked	Checked	C50 - Malignant breast neoplasm			II	Ongoing Surveillance in Remission	(1) Restriction to rigorous physical activities, is able to perform light and sedentary work	Unchecked	Unchecked	Unchecked	Checked	Unchecked	Unchecked	Unchecked	Unchecked	Unchecked	No	No	Unchecked	Unchecked	Unchecked	Unchecked	Unchecked	56
285	Yes	Yes	Yes	Female	White	Unchecked	Unchecked	Unchecked	Unchecked	Unchecked	Unchecked	Unchecked	Unchecked	Unchecked	Unchecked	Unchecked	Checked	No history of smoking	No history of alcohol consumption	Unchecked	Unchecked	Unchecked	Unchecked	Unchecked	Unchecked	Checked	C50 - Malignant breast neoplasm			II	Adjuvant treatment	(1) Restriction to rigorous physical activities, is able to perform light and sedentary work	Unchecked	Unchecked	Checked	Unchecked	Unchecked	Unchecked	Unchecked	Unchecked	Unchecked	No	No	Unchecked	Unchecked	Unchecked	Unchecked	Unchecked	31
286	Yes	Yes	Yes	Female	White	Unchecked	Unchecked	Unchecked	Unchecked	Unchecked	Unchecked	Unchecked	Unchecked	Unchecked	Unchecked	Unchecked	Checked	No history of smoking	No history of alcohol consumption	Unchecked	Unchecked	Unchecked	Unchecked	Unchecked	Checked	Unchecked	C70 - Malignant neoplasia of meninges			II	Ongoing Surveillance with measurable disease	(0) Completely active, able to perform all activities without restriction	Unchecked	Unchecked	Unchecked	Unchecked	Unchecked	Unchecked	Unchecked	Unchecked	Checked	No	No	Unchecked	Unchecked	Unchecked	Unchecked	Unchecked	43
287	Yes	Yes	Yes	Male	Asian	Unchecked	Checked	Unchecked	Unchecked	Unchecked	Checked	Unchecked	Unchecked	Unchecked	Unchecked	Checked	Unchecked	Ex-Smoker	No history of alcohol consumption	Checked	Checked	Unchecked	Checked	Unchecked	Checked	Unchecked		C61 - Malignant prostate neoplasm		IV	Palliative systemic treatment	(0) Completely active, able to perform all activities without restriction	Unchecked	Unchecked	Checked	Checked	Unchecked	Unchecked	Unchecked	Unchecked	Unchecked	No	No	Unchecked	Unchecked	Unchecked	Unchecked	Unchecked	74
288	Yes	Yes	Yes	Female	White	Unchecked	Unchecked	Unchecked	Unchecked	Unchecked	Unchecked	Unchecked	Unchecked	Unchecked	Unchecked	Unchecked	Checked	No history of smoking	No history of alcohol consumption	Unchecked	Unchecked	Unchecked	Unchecked	Unchecked	Unchecked	Checked	C50 - Malignant breast neoplasm			I	Adjuvant treatment	(0) Completely active, able to perform all activities without restriction	Unchecked	Unchecked	Unchecked	Checked	Unchecked	Unchecked	Unchecked	Unchecked	Unchecked	No	No	Unchecked	Unchecked	Unchecked	Unchecked	Unchecked	62
289	Yes	Yes	Yes	Male	White	Unchecked	Unchecked	Unchecked	Unchecked	Unchecked	Unchecked	Unchecked	Unchecked	Unchecked	Unchecked	Unchecked	Checked	No history of smoking	No history of alcohol consumption	Unchecked	Unchecked	Unchecked	Unchecked	Unchecked	Unchecked	Checked		C34 - Malignant neoplasia of bronchi and lungs		II	Adjuvant treatment	(1) Restriction to rigorous physical activities, is able to perform light and sedentary work	Unchecked	Unchecked	Unchecked	Unchecked	Unchecked	Unchecked	Checked	Unchecked	Unchecked	No	No	Unchecked	Unchecked	Unchecked	Unchecked	Unchecked	47
290	Yes	Yes	Yes	Female	White	Unchecked	Unchecked	Unchecked	Unchecked	Unchecked	Unchecked	Unchecked	Unchecked	Unchecked	Unchecked	Unchecked	Checked	No history of smoking	No history of alcohol consumption	Unchecked	Unchecked	Unchecked	Unchecked	Unchecked	Unchecked	Checked	C34 - Malignant neoplasia of bronchi and lungs			III	Ongoing Surveillance with measurable disease	(1) Restriction to rigorous physical activities, is able to perform light and sedentary work	Unchecked	Unchecked	Unchecked	Unchecked	Unchecked	Unchecked	Unchecked	Unchecked	Checked	No	No	Unchecked	Unchecked	Unchecked	Unchecked	Unchecked	60
291	Yes	Yes	Yes	Female	Mixed race	Unchecked	Unchecked	Unchecked	Unchecked	Unchecked	Checked	Unchecked	Unchecked	Unchecked	Unchecked	Unchecked	Unchecked	No history of smoking	No history of alcohol consumption	Unchecked	Unchecked	Unchecked	Unchecked	Checked	Unchecked	Unchecked	C50 - Malignant breast neoplasm			II	Ongoing Surveillance in Remission	(1) Restriction to rigorous physical activities, is able to perform light and sedentary work	Unchecked	Unchecked	Unchecked	Checked	Unchecked	Unchecked	Unchecked	Unchecked	Unchecked	No	No	Unchecked	Unchecked	Unchecked	Unchecked	Unchecked	52
292	Yes	Yes	Yes	Female	White	Unchecked	Checked	Unchecked	Unchecked	Unchecked	Unchecked	Unchecked	Unchecked	Unchecked	Unchecked	Unchecked	Unchecked	No history of smoking	No history of alcohol consumption	Unchecked	Unchecked	Unchecked	Unchecked	Unchecked	Checked	Unchecked	C50 - Malignant breast neoplasm			II	Ongoing Surveillance with measurable disease	(1) Restriction to rigorous physical activities, is able to perform light and sedentary work	Unchecked	Unchecked	Unchecked	Checked	Unchecked	Unchecked	Unchecked	Unchecked	Unchecked	No	No	Unchecked	Unchecked	Unchecked	Unchecked	Unchecked	68
293	Yes	Yes	Yes	Male	Mixed race	Unchecked	Unchecked	Unchecked	Unchecked	Unchecked	Unchecked	Unchecked	Unchecked	Unchecked	Unchecked	Checked	Unchecked	No history of smoking	Former alcohol consumption	Unchecked	Unchecked	Unchecked	Unchecked	Unchecked	Checked	Unchecked		C20 - Malignant neoplasm of the rectum		II	Palliative systemic treatment	(2) Able to perform all self-care but unable to perform any work activities, standing approximately 50% of the patient's waking hours	Unchecked	Unchecked	Checked	Unchecked	Unchecked	Unchecked	Unchecked	Unchecked	Unchecked	No	Yes	Checked	Unchecked	Unchecked	Unchecked	Unchecked	52
294	Yes	Yes	Yes	Female	Mixed race	Unchecked	Unchecked	Unchecked	Unchecked	Unchecked	Unchecked	Unchecked	Unchecked	Unchecked	Checked	Unchecked	Unchecked	No history of smoking	No history of alcohol consumption	Checked	Unchecked	Unchecked	Unchecked	Unchecked	Unchecked	Unchecked	C49 - Malignant neoplasm of connective tissue and soft tissue other			IV	Best supportive care	(3) Able to perform only limited self-care, confined to bed or chair more than 50% of patient's waking hours	Unchecked	Unchecked	Unchecked	Unchecked	Unchecked	Unchecked	Unchecked	Unchecked	Checked	No	No	Unchecked	Unchecked	Unchecked	Unchecked	Unchecked	85
295	Yes	Yes	Yes	Female	White	Unchecked	Unchecked	Unchecked	Unchecked	Unchecked	Checked	Unchecked	Unchecked	Unchecked	Unchecked	Checked	Unchecked	No history of smoking	No history of alcohol consumption	Unchecked	Unchecked	Unchecked	Unchecked	Checked	Checked	Unchecked	C34 - Malignant neoplasia of bronchi and lungs			IV	Palliative systemic treatment	(1) Restriction to rigorous physical activities, is able to perform light and sedentary work	Unchecked	Unchecked	Checked	Unchecked	Unchecked	Unchecked	Unchecked	Unchecked	Unchecked	No	Yes	Checked	Unchecked	Unchecked	Unchecked	Unchecked	72
296	Yes	Yes	Yes	Female	Mixed race	Checked	Checked	Unchecked	Unchecked	Unchecked	Checked	Unchecked	Unchecked	Unchecked	Unchecked	Unchecked	Unchecked	No history of smoking	No history of alcohol consumption	Unchecked	Unchecked	Unchecked	Checked	Checked	Checked	Unchecked	C22 - Malignant neoplasia of the liver and intrahepatic galls			IV	Best supportive care	(4) Completely unable to perform basic self-care, completely confined to bed or chair	Unchecked	Unchecked	Unchecked	Unchecked	Unchecked	Unchecked	Unchecked	Unchecked	Checked	No	No	Unchecked	Unchecked	Unchecked	Unchecked	Unchecked	72
297	Yes	Yes	Yes	Female	White	Unchecked	Unchecked	Unchecked	Unchecked	Unchecked	Checked	Unchecked	Unchecked	Unchecked	Unchecked	Checked	Unchecked	No history of smoking	No history of alcohol consumption	Unchecked	Unchecked	Unchecked	Unchecked	Checked	Checked	Unchecked	C85 - No -Hodgkin Lymphoma of Others type and type in specified			II	Ongoing Surveillance with measurable disease	(2) Able to perform all self-care but unable to perform any work activities, standing approximately 50% of the patient's waking hours	Unchecked	Unchecked	Unchecked	Unchecked	Unchecked	Unchecked	Unchecked	Unchecked	Checked	No	No	Unchecked	Unchecked	Unchecked	Unchecked	Unchecked	80
298	Yes	Yes	Yes	Male	Mixed race	Unchecked	Unchecked	Unchecked	Unchecked	Unchecked	Unchecked	Unchecked	Unchecked	Unchecked	Unchecked	Checked	Unchecked	No history of smoking	No history of alcohol consumption	Unchecked	Unchecked	Unchecked	Unchecked	Unchecked	Checked	Unchecked		C83 - Diffuse No -Hodgkin Lymphoma		IV	Definitive curative treatment (Example: chemotherapy concomitant with radiotherapy)	(1) Restriction to rigorous physical activities, is able to perform light and sedentary work	Unchecked	Unchecked	Checked	Unchecked	Unchecked	Unchecked	Unchecked	Unchecked	Unchecked	No	No	Unchecked	Unchecked	Unchecked	Unchecked	Unchecked	52
299	Yes	Yes	Yes	Female		Unchecked	Unchecked	Unchecked	Unchecked	Unchecked	Checked	Unchecked	Unchecked	Unchecked	Unchecked	Unchecked	Unchecked	No history of smoking	No history of alcohol consumption	Unchecked	Unchecked	Unchecked	Unchecked	Unchecked	Checked	Unchecked	C50 - Malignant breast neoplasm			IV	Palliative systemic treatment	(0) Completely active, able to perform all activities without restriction	Unchecked	Unchecked	Unchecked	Checked	Unchecked	Unchecked	Checked	Unchecked	Unchecked	No	No	Unchecked	Unchecked	Unchecked	Unchecked	Unchecked	58
300	Yes	Yes	Yes	Female		Unchecked	Unchecked	Unchecked	Unchecked	Unchecked	Unchecked	Unchecked	Unchecked	Unchecked	Unchecked	Checked	Unchecked	No history of smoking	No history of alcohol consumption	Unchecked	Unchecked	Unchecked	Unchecked	Unchecked	Checked	Unchecked	C50 - Malignant breast neoplasm			II	Neoadjuvant treatment	(0) Completely active, able to perform all activities without restriction	Unchecked	Unchecked	Checked	Unchecked	Unchecked	Unchecked	Unchecked	Unchecked	Unchecked	No	No	Unchecked	Unchecked	Unchecked	Unchecked	Unchecked	67
301	Yes	Yes	Yes	Female		Unchecked	Unchecked	Unchecked	Unchecked	Unchecked	Unchecked	Unchecked	Unchecked	Unchecked	Unchecked	Unchecked	Checked	No history of smoking	No history of alcohol consumption	Unchecked	Unchecked	Unchecked	Unchecked	Unchecked	Checked	Unchecked
302	Yes	Yes	Yes	Female	White	Unchecked	Unchecked	Unchecked	Unchecked	Unchecked	Checked	Unchecked	Unchecked	Unchecked	Unchecked	Unchecked	Unchecked	Ex-Smoker	No history of alcohol consumption	Unchecked	Unchecked	Unchecked	Unchecked	Unchecked	Checked	Unchecked	C50 - Malignant breast neoplasm			III	Ongoing Surveillance in Remission	(0) Completely active, able to perform all activities without restriction	Unchecked	Unchecked	Unchecked	Checked	Unchecked	Unchecked	Unchecked	Unchecked	Unchecked	No	No	Unchecked	Unchecked	Unchecked	Unchecked	Unchecked	65
303	Yes	Yes	Yes	Female	White	Unchecked	Unchecked	Unchecked	Unchecked	Unchecked	Checked	Unchecked	Unchecked	Unchecked	Unchecked	Checked	Unchecked	No history of smoking	No history of alcohol consumption	Unchecked	Unchecked	Unchecked	Unchecked	Unchecked	Checked	Unchecked	C50 - Malignant breast neoplasm			III	Palliative systemic treatment	(3) Able to perform only limited self-care, confined to bed or chair more than 50% of patient's waking hours	Unchecked	Unchecked	Checked	Unchecked	Unchecked	Unchecked	Unchecked	Unchecked	Unchecked	No	Yes	Unchecked	Checked	Unchecked	Unchecked	Unchecked	48
304	Yes	Yes	Yes	Female	White	Unchecked	Checked	Unchecked	Unchecked	Unchecked	Checked	Unchecked	Unchecked	Unchecked	Unchecked	Checked	Unchecked	No history of smoking	No history of alcohol consumption	Unchecked	Unchecked	Unchecked	Checked	Unchecked	Checked	Unchecked	C50 - Malignant breast neoplasm			II	Adjuvant treatment	(2) Able to perform all self-care but unable to perform any work activities, standing approximately 50% of the patient's waking hours	Unchecked	Unchecked	Unchecked	Checked	Unchecked	Unchecked	Unchecked	Unchecked	Unchecked	No	Yes	Unchecked	Checked	Unchecked	Unchecked	Unchecked	90
305	Yes	Yes	Yes	Female	White	Unchecked	Checked	Unchecked	Unchecked	Unchecked	Checked	Unchecked	Unchecked	Unchecked	Unchecked	Unchecked	Unchecked	No history of smoking	No history of alcohol consumption	Unchecked	Unchecked	Checked	Checked	Unchecked	Checked	Unchecked	C50 - Malignant breast neoplasm			II	Palliative systemic treatment	(2) Able to perform all self-care but unable to perform any work activities, standing approximately 50% of the patient's waking hours	Unchecked	Unchecked	Checked	Unchecked	Unchecked	Unchecked	Unchecked	Unchecked	Unchecked	No	No	Unchecked	Unchecked	Unchecked	Unchecked	Unchecked	74
306	Yes	Yes	Yes	Male	Mixed race	Unchecked	Unchecked	Unchecked	Unchecked	Unchecked	Checked	Unchecked	Unchecked	Unchecked	Unchecked	Unchecked	Unchecked	No history of smoking	No history of alcohol consumption	Unchecked	Unchecked	Unchecked	Unchecked	Unchecked	Checked	Unchecked		C67 - Malignant bladder neoplasm		I	Adjuvant treatment	(0) Completely active, able to perform all activities without restriction	Unchecked	Unchecked	Unchecked	Unchecked	Unchecked	Unchecked	Checked	Unchecked	Unchecked	No	No	Unchecked	Unchecked	Unchecked	Unchecked	Unchecked	53
307	Yes	Yes	Yes	Female	White	Unchecked	Checked	Unchecked	Unchecked	Unchecked	Checked	Unchecked	Unchecked	Unchecked	Unchecked	Checked	Unchecked	No history of smoking	No history of alcohol consumption	Unchecked	Unchecked	Unchecked	Unchecked	Unchecked	Checked	Unchecked	C34 - Malignant neoplasia of bronchi and lungs			III	Palliative systemic treatment	(2) Able to perform all self-care but unable to perform any work activities, standing approximately 50% of the patient's waking hours	Unchecked	Unchecked	Unchecked	Unchecked	Unchecked	Unchecked	Checked	Unchecked	Unchecked	No	No	Unchecked	Unchecked	Unchecked	Unchecked	Unchecked	66
309	Yes	Yes	Yes	Female	Mixed race	Unchecked	Unchecked	Unchecked	Unchecked	Unchecked	Unchecked	Unchecked	Unchecked	Unchecked	Unchecked	Unchecked	Checked	No history of smoking	No history of alcohol consumption	Unchecked	Unchecked	Unchecked	Unchecked	Unchecked	Unchecked	Checked	C34 - Malignant neoplasia of bronchi and lungs			IV	Palliative systemic treatment	(0) Completely active, able to perform all activities without restriction	Unchecked	Unchecked	Unchecked	Unchecked	Unchecked	Unchecked	Checked	Unchecked	Unchecked	No	No	Unchecked	Unchecked	Unchecked	Unchecked	Unchecked	42
310	Yes	Yes	Yes	Male	White	Unchecked	Unchecked	Unchecked	Unchecked	Unchecked	Unchecked	Unchecked	Unchecked	Unchecked	Unchecked	Checked	Unchecked	Ex-Smoker	No history of alcohol consumption	Unchecked	Unchecked	Unchecked	Unchecked	Unchecked	Checked	Unchecked		C61 - Malignant prostate neoplasm		II	Palliative systemic treatment	(1) Restriction to rigorous physical activities, is able to perform light and sedentary work	Unchecked	Unchecked	Unchecked	Checked	Unchecked	Unchecked	Unchecked	Unchecked	Unchecked	No	No	Unchecked	Unchecked	Unchecked	Unchecked	Unchecked	81
312	Yes	Yes	Yes	Female	Black	Unchecked	Unchecked	Unchecked	Unchecked	Unchecked	Unchecked	Unchecked	Unchecked	Unchecked	Unchecked	Unchecked	Checked	No history of smoking	No history of alcohol consumption	Unchecked	Unchecked	Unchecked	Unchecked	Unchecked	Unchecked	Checked	C16 - Malignant stomach neoplasm			III	Ongoing Surveillance in Remission	(0) Completely active, able to perform all activities without restriction	Checked	Unchecked	Checked	Unchecked	Unchecked	Unchecked	Unchecked	Unchecked	Unchecked	No	No	Unchecked	Unchecked	Unchecked	Unchecked	Unchecked	56
313	Yes	Yes	Yes	Female	White	Unchecked	Unchecked	Unchecked	Unchecked	Unchecked	Checked	Unchecked	Unchecked	Unchecked	Unchecked	Unchecked	Unchecked	No history of smoking	No history of alcohol consumption	Unchecked	Unchecked	Unchecked	Unchecked	Unchecked	Checked	Unchecked	C50 - Malignant breast neoplasm			I	Ongoing Surveillance in Remission	(0) Completely active, able to perform all activities without restriction	Unchecked	Unchecked	Unchecked	Checked	Unchecked	Unchecked	Unchecked	Unchecked	Unchecked	No	No	Unchecked	Unchecked	Unchecked	Unchecked	Unchecked	55
314	Yes	Yes	Yes	Female	White	Unchecked	Unchecked	Unchecked	Unchecked	Unchecked	Unchecked	Unchecked	Unchecked	Unchecked	Unchecked	Unchecked	Checked	No history of smoking	No history of alcohol consumption	Unchecked	Unchecked	Unchecked	Unchecked	Unchecked	Unchecked	Checked	C50 - Malignant breast neoplasm			I	Ongoing Surveillance in Remission	(0) Completely active, able to perform all activities without restriction	Unchecked	Unchecked	Unchecked	Checked	Unchecked	Unchecked	Unchecked	Unchecked	Unchecked	No	No	Unchecked	Unchecked	Unchecked	Unchecked	Unchecked	57
315	Yes	Yes	Yes	Female	White	Unchecked	Unchecked	Unchecked	Unchecked	Unchecked	Unchecked	Unchecked	Unchecked	Unchecked	Unchecked	Unchecked	Checked	No history of smoking	No history of alcohol consumption	Unchecked	Unchecked	Unchecked	Unchecked	Unchecked	Unchecked	Checked	C50 - Malignant breast neoplasm			II	Ongoing Surveillance in Remission	(0) Completely active, able to perform all activities without restriction	Unchecked	Unchecked	Unchecked	Checked	Unchecked	Unchecked	Unchecked	Unchecked	Unchecked	No	No	Unchecked	Unchecked	Unchecked	Unchecked	Unchecked	35
316	Yes	Yes	Yes	Female	White	Unchecked	Unchecked	Unchecked	Unchecked	Unchecked	Unchecked	Unchecked	Unchecked	Unchecked	Unchecked	Unchecked	Checked	No history of smoking	No history of alcohol consumption	Unchecked	Unchecked	Unchecked	Unchecked	Unchecked	Unchecked	Checked	C50 - Malignant breast neoplasm			IV	Ongoing Surveillance with measurable disease	(1) Restriction to rigorous physical activities, is able to perform light and sedentary work	Unchecked	Unchecked	Checked	Unchecked	Unchecked	Unchecked	Unchecked	Unchecked	Unchecked	No	No	Unchecked	Unchecked	Unchecked	Unchecked	Unchecked	58
317	Yes	Yes	Yes	Female	White	Unchecked	Unchecked	Unchecked	Unchecked	Unchecked	Checked	Unchecked	Unchecked	Unchecked	Unchecked	Unchecked	Unchecked	No history of smoking	No history of alcohol consumption	Unchecked	Unchecked	Unchecked	Unchecked	Unchecked	Checked	Unchecked	C50 - Malignant breast neoplasm			III	Ongoing Surveillance in Remission	(0) Completely active, able to perform all activities without restriction	Unchecked	Unchecked	Unchecked	Checked	Unchecked	Unchecked	Unchecked	Unchecked	Unchecked	No	No	Unchecked	Unchecked	Unchecked	Unchecked	Unchecked	50
318	Yes	Yes	Yes	Female	White	Unchecked	Unchecked	Unchecked	Unchecked	Unchecked	Unchecked	Unchecked	Unchecked	Unchecked	Checked	Unchecked	Unchecked	No history of smoking	No history of alcohol consumption	Unchecked	Unchecked	Unchecked	Unchecked	Unchecked	Unchecked	Checked	C50 - Malignant breast neoplasm			II	Adjuvant treatment	(0) Completely active, able to perform all activities without restriction	Unchecked	Unchecked	Unchecked	Unchecked	Unchecked	Unchecked	Checked	Unchecked	Unchecked	No	No	Unchecked	Unchecked	Unchecked	Unchecked	Unchecked	45
319	Yes	Yes	Yes	Female	White	Unchecked	Unchecked	Unchecked	Unchecked	Unchecked	Unchecked	Unchecked	Unchecked	Unchecked	Unchecked	Unchecked	Checked	No history of smoking	No history of alcohol consumption	Checked	Unchecked	Unchecked	Unchecked	Unchecked	Checked	Unchecked	C50 - Malignant breast neoplasm			IV	Palliative systemic treatment	(1) Restriction to rigorous physical activities, is able to perform light and sedentary work	Unchecked	Unchecked	Checked	Unchecked	Unchecked	Unchecked	Checked	Unchecked	Unchecked	No	Yes	Checked	Unchecked	Unchecked	Unchecked	Unchecked	42
320	Yes	Yes	Yes	Male	White	Unchecked	Unchecked	Unchecked	Unchecked	Unchecked	Unchecked	Unchecked	Unchecked	Unchecked	Unchecked	Unchecked	Checked	Ex-Smoker	No history of alcohol consumption	Unchecked	Checked	Unchecked	Unchecked	Unchecked	Unchecked	Unchecked		C43 - Malignant Skin Melanoma		I	Palliative systemic treatment	(1) Restriction to rigorous physical activities, is able to perform light and sedentary work	Unchecked	Unchecked	Unchecked	Unchecked	Unchecked	Checked	Unchecked	Unchecked	Unchecked	No	Yes	Checked	Unchecked	Unchecked	Unchecked	Unchecked	49
321	Yes	Yes	Yes	Male	White	Unchecked	Unchecked	Unchecked	Unchecked	Unchecked	Checked	Unchecked	Unchecked	Unchecked	Unchecked	Unchecked	Unchecked	Ex-Smoker	Former alcohol consumption	Unchecked	Unchecked	Unchecked	Unchecked	Checked	Unchecked	Unchecked		C43 - Malignant Skin Melanoma		IV	Palliative systemic treatment	(1) Restriction to rigorous physical activities, is able to perform light and sedentary work	Unchecked	Unchecked	Checked	Unchecked	Unchecked	Unchecked	Unchecked	Unchecked	Unchecked	No	Yes	Checked	Unchecked	Unchecked	Unchecked	Unchecked	67
322	Yes	Yes	Yes	Male	White	Unchecked	Checked	Unchecked	Checked	Unchecked	Unchecked	Unchecked	Unchecked	Unchecked	Unchecked	Checked	Unchecked	Ex-Smoker	No history of alcohol consumption	Unchecked	Checked	Unchecked	Unchecked	Unchecked	Checked	Unchecked
323	Yes	Yes	Yes	Female	White	Unchecked	Unchecked	Unchecked	Unchecked	Unchecked	Checked	Unchecked	Unchecked	Unchecked	Unchecked	Unchecked	Unchecked	No history of smoking	No history of alcohol consumption	Unchecked	Unchecked	Unchecked	Unchecked	Checked	Unchecked	Unchecked	C18 - Malignant colon neoplasia			IV	Palliative systemic treatment	(2) Able to perform all self-care but unable to perform any work activities, standing approximately 50% of the patient's waking hours	Unchecked	Unchecked	Checked	Unchecked	Unchecked	Unchecked	Unchecked	Unchecked	Unchecked	No	No	Unchecked	Unchecked	Unchecked	Unchecked	Unchecked	85
324	Yes	Yes	Yes	Female	White	Unchecked	Unchecked	Unchecked	Unchecked	Unchecked	Checked	Unchecked	Unchecked	Unchecked	Unchecked	Checked	Unchecked	No history of smoking	No history of alcohol consumption	Unchecked	Unchecked	Unchecked	Unchecked	Checked	Checked	Unchecked	C50 - Malignant breast neoplasm			III	Ongoing Surveillance in Remission	(1) Restriction to rigorous physical activities, is able to perform light and sedentary work	Unchecked	Unchecked	Unchecked	Checked	Unchecked	Unchecked	Unchecked	Unchecked	Unchecked	No	No	Unchecked	Unchecked	Unchecked	Unchecked	Unchecked	68
325	Yes	Yes	Yes	Female	White	Unchecked	Unchecked	Unchecked	Unchecked	Unchecked	Unchecked	Unchecked	Unchecked	Unchecked	Unchecked	Unchecked	Checked	No history of smoking	No history of alcohol consumption	Unchecked	Unchecked	Unchecked	Unchecked	Unchecked	Unchecked	Checked	C50 - Malignant breast neoplasm			II	Neoadjuvant treatment	(1) Restriction to rigorous physical activities, is able to perform light and sedentary work	Unchecked	Unchecked	Checked	Unchecked	Unchecked	Unchecked	Unchecked	Unchecked	Unchecked	No	Yes	Checked	Unchecked	Unchecked	Unchecked	Unchecked	32
326	Yes	Yes	Yes	Male	Mixed race	Unchecked	Unchecked	Unchecked	Unchecked	Unchecked	Checked	Unchecked	Unchecked	Unchecked	Unchecked	Unchecked	Unchecked	No history of smoking	No history of alcohol consumption	Unchecked	Unchecked	Unchecked	Unchecked	Checked	Unchecked	Unchecked		C34 - Malignant neoplasia of bronchi and lungs		IV	Palliative systemic treatment	(1) Restriction to rigorous physical activities, is able to perform light and sedentary work	Unchecked	Unchecked	Checked	Unchecked	Unchecked	Unchecked	Unchecked	Unchecked	Unchecked	No	Yes	Unchecked	Checked	Unchecked	Unchecked	Unchecked	61
327	Yes	Yes	Yes	Female	White	Unchecked	Unchecked	Unchecked	Unchecked	Unchecked	Checked	Unchecked	Unchecked	Unchecked	Unchecked	Unchecked	Unchecked	No history of smoking	No history of alcohol consumption	Unchecked	Unchecked	Unchecked	Unchecked	Checked	Unchecked	Unchecked	C34 - Malignant neoplasia of bronchi and lungs			IV	Best supportive care	(1) Restriction to rigorous physical activities, is able to perform light and sedentary work	Unchecked	Unchecked	Unchecked	Unchecked	Unchecked	Unchecked	Unchecked	Unchecked	Checked	No	Yes	Checked	Unchecked	Unchecked	Unchecked	Unchecked	67
328	Yes	Yes	Yes	Female	Mixed race	Unchecked	Unchecked	Unchecked	Unchecked	Unchecked	Checked	Unchecked	Unchecked	Unchecked	Unchecked	Unchecked	Unchecked	No history of smoking	No history of alcohol consumption	Unchecked	Unchecked	Unchecked	Unchecked	Checked	Unchecked	Unchecked	C50 - Malignant breast neoplasm			III	Ongoing Surveillance in Remission	(1) Restriction to rigorous physical activities, is able to perform light and sedentary work	Unchecked	Unchecked	Unchecked	Checked	Unchecked	Unchecked	Unchecked	Unchecked	Unchecked	No	No	Unchecked	Unchecked	Unchecked	Unchecked	Unchecked	37
329	Yes	Yes	Yes	Female	White	Unchecked	Unchecked	Unchecked	Unchecked	Unchecked	Unchecked	Unchecked	Unchecked	Unchecked	Unchecked	Unchecked	Checked	No history of smoking	No history of alcohol consumption	Unchecked	Unchecked	Unchecked	Unchecked	Unchecked	Unchecked	Checked	C50 - Malignant breast neoplasm			I	Ongoing Surveillance in Remission	(1) Restriction to rigorous physical activities, is able to perform light and sedentary work	Unchecked	Unchecked	Unchecked	Checked	Unchecked	Unchecked	Unchecked	Unchecked	Unchecked	No	No	Unchecked	Unchecked	Unchecked	Unchecked	Unchecked	79
330	Yes	Yes	Yes	Female	White	Unchecked	Unchecked	Unchecked	Unchecked	Unchecked	Checked	Unchecked	Unchecked	Unchecked	Unchecked	Checked	Unchecked	No history of smoking	No history of alcohol consumption	Unchecked	Unchecked	Unchecked	Unchecked	Checked	Unchecked	Unchecked	C72 - Malignant neoplasia of the spinal cord, cranial nerves and other parts of the central nervous system			III	Best supportive care	(2) Able to perform all self-care but unable to perform any work activities, standing approximately 50% of the patient's waking hours	Unchecked	Checked	Unchecked	Unchecked	Unchecked	Unchecked	Unchecked	Unchecked	Unchecked	No	Yes	Checked	Unchecked	Unchecked	Unchecked	Unchecked	72
331	Yes	Yes	Yes	Female	White	Unchecked	Unchecked	Unchecked	Unchecked	Unchecked	Unchecked	Unchecked	Unchecked	Unchecked	Unchecked	Unchecked	Checked	No history of smoking	No history of alcohol consumption	Unchecked	Unchecked	Unchecked	Unchecked	Unchecked	Unchecked	Checked	C50 - Malignant breast neoplasm			III	Neoadjuvant treatment	(1) Restriction to rigorous physical activities, is able to perform light and sedentary work	Unchecked	Unchecked	Checked	Unchecked	Unchecked	Unchecked	Unchecked	Unchecked	Unchecked	No	No	Unchecked	Unchecked	Unchecked	Unchecked	Unchecked	45
332	Yes	Yes	Yes	Male	Mixed race	Unchecked	Unchecked	Unchecked	Unchecked	Unchecked	Unchecked	Unchecked	Unchecked	Unchecked	Unchecked	Unchecked	Checked	Ex-Smoker	Former alcohol consumption	Unchecked	Unchecked	Unchecked	Unchecked	Unchecked	Unchecked	Checked		C34 - Malignant neoplasia of bronchi and lungs		IV	Palliative systemic treatment	(2) Able to perform all self-care but unable to perform any work activities, standing approximately 50% of the patient's waking hours	Unchecked	Checked	Checked	Unchecked	Unchecked	Unchecked	Unchecked	Unchecked	Unchecked	No	No	Unchecked	Unchecked	Unchecked	Unchecked	Unchecked	80
333	Yes	Yes	Yes	Female	White	Unchecked	Unchecked	Unchecked	Unchecked	Unchecked	Checked	Unchecked	Unchecked	Unchecked	Unchecked	Unchecked	Unchecked	No history of smoking	No history of alcohol consumption	Unchecked	Unchecked	Unchecked	Unchecked	Checked	Unchecked	Unchecked	C50 - Malignant breast neoplasm			III	Palliative systemic treatment	(1) Restriction to rigorous physical activities, is able to perform light and sedentary work	Unchecked	Unchecked	Checked	Unchecked	Unchecked	Unchecked	Unchecked	Unchecked	Unchecked	No	No	Unchecked	Unchecked	Unchecked	Unchecked	Unchecked	34
334	Yes	Yes	Yes	Male	White	Unchecked	Unchecked	Unchecked	Unchecked	Unchecked	Unchecked	Unchecked	Unchecked	Unchecked	Unchecked	Unchecked	Checked	No history of smoking	No history of alcohol consumption	Unchecked	Unchecked	Unchecked	Unchecked	Unchecked	Unchecked	Checked		C19 - Malignant neoplasia of rectosigmoid junction		III	Ongoing Surveillance in Remission	(1) Restriction to rigorous physical activities, is able to perform light and sedentary work	Unchecked	Unchecked	Unchecked	Unchecked	Unchecked	Unchecked	Unchecked	Unchecked	Checked	No	No	Unchecked	Unchecked	Unchecked	Unchecked	Unchecked	36
335	Yes	Yes	Yes	Male	White	Unchecked	Checked	Unchecked	Unchecked	Unchecked	Checked	Unchecked	Unchecked	Unchecked	Unchecked	Unchecked	Unchecked	Ex-Smoker	Former alcohol consumption	Unchecked	Unchecked	Unchecked	Checked	Checked	Unchecked	Unchecked		C67 - Malignant bladder neoplasm		II	Definitive curative treatment (Example: chemotherapy concomitant with radiotherapy)	(1) Restriction to rigorous physical activities, is able to perform light and sedentary work	Checked	Checked	Checked	Unchecked	Unchecked	Unchecked	Unchecked	Unchecked	Unchecked	No	Yes	Checked	Unchecked	Unchecked	Unchecked	Unchecked	86
336	Yes	Yes	Yes	Female	Mixed race	Unchecked	Unchecked	Unchecked	Unchecked	Unchecked	Checked	Unchecked	Unchecked	Unchecked	Unchecked	Unchecked	Unchecked	No history of smoking	No history of alcohol consumption	Unchecked	Unchecked	Unchecked	Unchecked	Checked	Unchecked	Unchecked	C34 - Malignant neoplasia of bronchi and lungs			III	Definitive curative treatment (Example: chemotherapy concomitant with radiotherapy)	(2) Able to perform all self-care but unable to perform any work activities, standing approximately 50% of the patient's waking hours	Unchecked	Checked	Checked	Unchecked	Unchecked	Unchecked	Unchecked	Unchecked	Unchecked	No	Yes	Checked	Unchecked	Unchecked	Unchecked	Unchecked	85
337	Yes	Yes	Yes	Male	White	Unchecked	Unchecked	Unchecked	Unchecked	Unchecked	Checked	Unchecked	Unchecked	Unchecked	Unchecked	Unchecked	Unchecked	No history of smoking	Current alcohol consumption	Unchecked	Unchecked	Unchecked	Checked	Unchecked	Unchecked	Unchecked		C19 - Malignant neoplasia of rectosigmoid junction		III	Palliative systemic treatment	(1) Restriction to rigorous physical activities, is able to perform light and sedentary work	Unchecked	Unchecked	Checked	Unchecked	Unchecked	Unchecked	Unchecked	Unchecked	Unchecked	No	Yes	Checked	Unchecked	Unchecked	Unchecked	Unchecked	55
338	Yes	Yes	Yes	Male	White	Unchecked	Unchecked	Unchecked	Unchecked	Unchecked	Unchecked	Unchecked	Unchecked	Unchecked	Unchecked	Unchecked	Checked	Smoker	No history of alcohol consumption	Unchecked	Unchecked	Unchecked	Unchecked	Unchecked	Unchecked	Checked		C34 - Malignant neoplasia of bronchi and lungs		IV	Ongoing Surveillance with measurable disease	(1) Restriction to rigorous physical activities, is able to perform light and sedentary work	Checked	Unchecked	Checked	Unchecked	Unchecked	Unchecked	Unchecked	Unchecked	Unchecked	No	No	Unchecked	Unchecked	Unchecked	Unchecked	Unchecked	50
339	Yes	Yes	Yes	Male	White	Unchecked	Unchecked	Unchecked	Unchecked	Unchecked	Unchecked	Unchecked	Unchecked	Unchecked	Unchecked	Unchecked	Checked	Smoker	Former alcohol consumption	Unchecked	Unchecked	Unchecked	Unchecked	Unchecked	Unchecked	Checked		C16 - Malignant stomach neoplasm		IV	Palliative systemic treatment	(1) Restriction to rigorous physical activities, is able to perform light and sedentary work	Unchecked	Unchecked	Checked	Unchecked	Unchecked	Unchecked	Unchecked	Unchecked	Unchecked	No	Yes	Unchecked	Checked	Unchecked	Unchecked	Unchecked	63
340	Yes	Yes	Yes	Female	Mixed race	Unchecked	Unchecked	Unchecked	Unchecked	Unchecked	Unchecked	Unchecked	Unchecked	Unchecked	Unchecked	Unchecked	Checked	No history of smoking	No history of alcohol consumption	Unchecked	Unchecked	Unchecked	Unchecked	Unchecked	Unchecked	Checked	C50 - Malignant breast neoplasm			III	Definitive curative treatment (Example: chemotherapy concomitant with radiotherapy)	(1) Restriction to rigorous physical activities, is able to perform light and sedentary work	Unchecked	Unchecked	Checked	Unchecked	Unchecked	Unchecked	Unchecked	Unchecked	Unchecked	No	No	Unchecked	Unchecked	Unchecked	Unchecked	Unchecked	27
341	Yes	Yes	Yes	Male	Black	Unchecked	Unchecked	Unchecked	Unchecked	Unchecked	Unchecked	Unchecked	Unchecked	Unchecked	Unchecked	Unchecked	Checked	Smoker	Former alcohol consumption	Unchecked	Unchecked	Unchecked	Unchecked	Unchecked	Unchecked	Checked		C34 - Malignant neoplasia of bronchi and lungs		III	Definitive curative treatment (Example: chemotherapy concomitant with radiotherapy)	(1) Restriction to rigorous physical activities, is able to perform light and sedentary work	Unchecked	Unchecked	Checked	Unchecked	Unchecked	Unchecked	Unchecked	Unchecked	Unchecked	No	Yes	Checked	Unchecked	Unchecked	Unchecked	Unchecked	66
343	Yes	Yes	Yes	Male	Mixed race	Unchecked	Checked	Unchecked	Unchecked	Unchecked	Checked	Unchecked	Unchecked	Unchecked	Unchecked	Unchecked	Unchecked	No history of smoking	No history of alcohol consumption	Unchecked	Unchecked	Unchecked	Unchecked	Checked	Unchecked	Unchecked		C18 - Malignant colon neoplasia		IV	Palliative systemic treatment	(1) Restriction to rigorous physical activities, is able to perform light and sedentary work	Unchecked	Unchecked	Checked	Unchecked	Unchecked	Unchecked	Unchecked	Unchecked	Unchecked	No	Yes	Checked	Unchecked	Unchecked	Unchecked	Unchecked	74
344	Yes	Yes	Yes	Male	White	Unchecked	Unchecked	Unchecked	Unchecked	Unchecked	Unchecked	Unchecked	Unchecked	Unchecked	Unchecked	Unchecked	Checked	No history of smoking	No history of alcohol consumption	Unchecked	Unchecked	Unchecked	Unchecked	Unchecked	Unchecked	Checked		C16 - Malignant stomach neoplasm		III	Adjuvant treatment	(1) Restriction to rigorous physical activities, is able to perform light and sedentary work	Unchecked	Unchecked	Checked	Unchecked	Unchecked	Unchecked	Unchecked	Unchecked	Unchecked	No	Yes	Checked	Unchecked	Unchecked	Unchecked	Unchecked	36
345	Yes	Yes	Yes	Male	Mixed race	Unchecked	Checked	Unchecked	Unchecked	Unchecked	Checked	Unchecked	Unchecked	Unchecked	Unchecked	Unchecked	Unchecked	No history of smoking	Current alcohol consumption	Unchecked	Unchecked	Unchecked	Checked	Checked	Unchecked	Unchecked		C19 - Malignant neoplasia of rectosigmoid junction		II	Adjuvant treatment	(1) Restriction to rigorous physical activities, is able to perform light and sedentary work	Unchecked	Unchecked	Checked	Unchecked	Unchecked	Unchecked	Unchecked	Unchecked	Unchecked	No	No	Unchecked	Unchecked	Unchecked	Unchecked	Unchecked	51
346	Yes	Yes	Yes	Male	White	Unchecked	Unchecked	Unchecked	Unchecked	Unchecked	Unchecked	Unchecked	Unchecked	Unchecked	Unchecked	Unchecked	Checked	No history of smoking	No history of alcohol consumption	Unchecked	Unchecked	Unchecked	Unchecked	Unchecked	Unchecked	Checked		C16 - Malignant stomach neoplasm		III	Definitive curative treatment (Example: chemotherapy concomitant with radiotherapy)	(0) Completely active, able to perform all activities without restriction	Checked	Unchecked	Checked	Unchecked	Unchecked	Unchecked	Unchecked	Unchecked	Unchecked	No	No	Unchecked	Unchecked	Unchecked	Unchecked	Unchecked	54
347	Yes	Yes	Yes	Male	White	Unchecked	Unchecked	Unchecked	Unchecked	Unchecked	Unchecked	Unchecked	Unchecked	Unchecked	Unchecked	Unchecked	Checked	No history of smoking	No history of alcohol consumption	Unchecked	Unchecked	Unchecked	Unchecked	Unchecked	Unchecked	Checked		C16 - Malignant stomach neoplasm		IV	Definitive curative treatment (Example: chemotherapy concomitant with radiotherapy)	(0) Completely active, able to perform all activities without restriction	Unchecked	Unchecked	Checked	Unchecked	Unchecked	Unchecked	Unchecked	Unchecked	Unchecked	No	No	Unchecked	Unchecked	Unchecked	Unchecked	Unchecked	70
348	Yes	Yes	Yes	Male	Mixed race	Unchecked	Unchecked	Unchecked	Unchecked	Unchecked	Unchecked	Unchecked	Unchecked	Unchecked	Unchecked	Unchecked	Checked	No history of smoking	No history of alcohol consumption	Unchecked	Unchecked	Unchecked	Unchecked	Unchecked	Unchecked	Checked		C83 - Diffuse No -Hodgkin Lymphoma		IV	Neoadjuvant treatment	(1) Restriction to rigorous physical activities, is able to perform light and sedentary work	Unchecked	Unchecked	Checked	Unchecked	Unchecked	Unchecked	Unchecked	Unchecked	Unchecked	No	Yes	Checked	Unchecked	Unchecked	Unchecked	Unchecked	44
349	Yes	Yes	Yes	Female	Mixed race	Unchecked	Unchecked	Unchecked	Unchecked	Unchecked	Checked	Unchecked	Unchecked	Unchecked	Unchecked	Unchecked	Unchecked	No history of smoking	No history of alcohol consumption	Unchecked	Unchecked	Unchecked	Unchecked	Checked	Unchecked	Unchecked	C53 - Malignant neoplasia of the cervix			Information not available	Best supportive care	(2) Able to perform all self-care but unable to perform any work activities, standing approximately 50% of the patient's waking hours	Unchecked	Checked	Checked	Unchecked	Unchecked	Unchecked	Unchecked	Unchecked	Unchecked	No	Yes	Checked	Unchecked	Unchecked	Unchecked	Unchecked	65
350	Yes	Yes	Yes	Male	Mixed race	Unchecked	Unchecked	Unchecked	Unchecked	Unchecked	Checked	Unchecked	Unchecked	Checked	Unchecked	Checked	Unchecked	No history of smoking	No history of alcohol consumption	Unchecked	Checked	Checked	Unchecked	Unchecked	Unchecked	Unchecked		C67 - Malignant bladder neoplasm		IV	Neoadjuvant treatment	(2) Able to perform all self-care but unable to perform any work activities, standing approximately 50% of the patient's waking hours	Unchecked	Checked	Unchecked	Unchecked	Unchecked	Unchecked	Unchecked	Unchecked	Unchecked	No	Yes	Checked	Unchecked	Unchecked	Unchecked	Unchecked	74
351	Yes	Yes	Yes	Female	Mixed race	Unchecked	Unchecked	Unchecked	Unchecked	Unchecked	Unchecked	Unchecked	Unchecked	Checked	Unchecked	Unchecked	Unchecked	No history of smoking	No history of alcohol consumption	Unchecked	Unchecked	Unchecked	Unchecked	Checked	Checked	Unchecked	C91 - Lymphoid leukemia			Information not available	Ongoing Surveillance with measurable disease	(2) Able to perform all self-care but unable to perform any work activities, standing approximately 50% of the patient's waking hours	Unchecked	Unchecked	Unchecked	Unchecked	Unchecked	Unchecked	Unchecked	Unchecked	Checked	No	No	Unchecked	Unchecked	Unchecked	Unchecked	Unchecked	72
352	Yes	Yes	Yes	Male	Mixed race	Unchecked	Unchecked	Unchecked	Unchecked	Unchecked	Unchecked	Unchecked	Unchecked	Unchecked	Unchecked	Unchecked	Checked	No history of smoking	No history of alcohol consumption	Unchecked	Unchecked	Unchecked	Unchecked	Unchecked	Unchecked	Checked		C16 - Malignant stomach neoplasm		IV	Adjuvant treatment	(0) Completely active, able to perform all activities without restriction	Unchecked	Unchecked	Checked	Unchecked	Unchecked	Unchecked	Unchecked	Unchecked	Unchecked	No	No	Unchecked	Unchecked	Unchecked	Unchecked	Unchecked	59
353	Yes	Yes	Yes	Female	White	Unchecked	Unchecked	Unchecked	Unchecked	Unchecked	Unchecked	Unchecked	Unchecked	Unchecked	Unchecked	Unchecked	Checked	No history of smoking	No history of alcohol consumption	Unchecked	Unchecked	Unchecked	Unchecked	Unchecked	Unchecked	Checked	C92 - myeloid leukemia			Information not available	Ongoing Surveillance with measurable disease	(2) Able to perform all self-care but unable to perform any work activities, standing approximately 50% of the patient's waking hours	Unchecked	Unchecked	Checked	Unchecked	Unchecked	Unchecked	Unchecked	Unchecked	Unchecked	No	No	Unchecked	Unchecked	Unchecked	Unchecked	Unchecked	33
354	Yes	Yes	Yes	Female	Mixed race	Unchecked	Unchecked	Unchecked	Unchecked	Unchecked	Unchecked	Unchecked	Unchecked	Unchecked	Unchecked	Unchecked	Checked	No history of smoking	No history of alcohol consumption	Unchecked	Unchecked	Unchecked	Unchecked	Unchecked	Unchecked	Checked	C18 - Malignant colon neoplasia			IV	Adjuvant treatment	(0) Completely active, able to perform all activities without restriction	Unchecked	Unchecked	Checked	Unchecked	Unchecked	Unchecked	Unchecked	Unchecked	Unchecked	No	No	Unchecked	Unchecked	Unchecked	Unchecked	Unchecked	49
355	Yes	Yes	Yes	Female	Other	Unchecked	Unchecked	Unchecked	Unchecked	Unchecked	Unchecked	Unchecked	Unchecked	Unchecked	Unchecked	Unchecked	Checked	No history of smoking	No history of alcohol consumption	Unchecked	Checked	Unchecked	Unchecked	Unchecked	Unchecked	Unchecked	C24 - Malignant neoplasia of other parts, and of parts in the specified biliary pathways			IV	Palliative systemic treatment	(2) Able to perform all self-care but unable to perform any work activities, standing approximately 50% of the patient's waking hours	Unchecked	Unchecked	Checked	Unchecked	Unchecked	Unchecked	Unchecked	Unchecked	Unchecked	No	No	Unchecked	Unchecked	Unchecked	Unchecked	Unchecked	57
356	Yes	Yes	Yes	Female	Mixed race	Unchecked	Checked	Unchecked	Unchecked	Unchecked	Unchecked	Unchecked	Unchecked	Unchecked	Unchecked	Checked	Unchecked	No history of smoking	No history of alcohol consumption	Unchecked	Unchecked	Unchecked	Checked	Unchecked	Checked	Unchecked	Other		D46	Information not available	Ongoing Surveillance with measurable disease	(0) Completely active, able to perform all activities without restriction	Unchecked	Unchecked	Unchecked	Unchecked	Unchecked	Unchecked	Unchecked	Unchecked	Checked	No	No	Unchecked	Unchecked	Unchecked	Unchecked	Unchecked	76
357	Yes	Yes	Yes	Female	Other	Unchecked	Unchecked	Unchecked	Checked	Unchecked	Checked	Unchecked	Unchecked	Unchecked	Unchecked	Unchecked	Unchecked	No history of smoking	Former alcohol consumption	Checked	Unchecked	Unchecked	Unchecked	Unchecked	Unchecked	Unchecked	C67 - Malignant bladder neoplasm			Information not available	Ongoing Surveillance with measurable disease	(2) Able to perform all self-care but unable to perform any work activities, standing approximately 50% of the patient's waking hours	Unchecked	Unchecked	Unchecked	Unchecked	Unchecked	Unchecked	Unchecked	Unchecked	Checked	No	No	Unchecked	Unchecked	Unchecked	Unchecked	Unchecked	81
358	Yes	Yes	Yes	Female	Mixed race	Unchecked	Unchecked	Unchecked	Unchecked	Unchecked	Checked	Unchecked	Unchecked	Unchecked	Unchecked	Unchecked	Unchecked	Smoker	No history of alcohol consumption	Checked	Unchecked	Unchecked	Unchecked	Checked	Unchecked	Unchecked	C83 - Diffuse No -Hodgkin Lymphoma			Information not available	Adjuvant treatment	(4) Completely unable to perform basic self-care, completely confined to bed or chair	Unchecked	Unchecked	Checked	Unchecked	Unchecked	Unchecked	Unchecked	Unchecked	Unchecked	No	No	Unchecked	Unchecked	Unchecked	Unchecked	Unchecked	56
359	Yes	Yes	Yes	Male	Other	Unchecked	Unchecked	Unchecked	Unchecked	Checked	Unchecked	Unchecked	Unchecked	Unchecked	Unchecked	Unchecked	Unchecked	No history of smoking	Former alcohol consumption	Unchecked	Unchecked	Unchecked	Unchecked	Unchecked	Unchecked	Checked		C21 - Malignant neoplasia of the anus and anal canal		Information not available	Best supportive care	(2) Able to perform all self-care but unable to perform any work activities, standing approximately 50% of the patient's waking hours	Checked	Unchecked	Unchecked	Unchecked	Unchecked	Unchecked	Unchecked	Unchecked	Unchecked	No	No	Unchecked	Unchecked	Unchecked	Unchecked	Unchecked	54
360	Yes	Yes	Yes	Male	Other	Unchecked	Checked	Unchecked	Unchecked	Unchecked	Checked	Unchecked	Unchecked	Unchecked	Unchecked	Unchecked	Unchecked	No history of smoking	No history of alcohol consumption	Unchecked	Unchecked	Unchecked	Checked	Checked	Unchecked	Unchecked		C90 - Multiple myeloma and malignant neoplasms of plasmocyte		Information not available	Ongoing Surveillance with measurable disease	(0) Completely active, able to perform all activities without restriction	Unchecked	Unchecked	Unchecked	Unchecked	Unchecked	Unchecked	Unchecked	Unchecked	Checked	No	No	Unchecked	Unchecked	Unchecked	Unchecked	Unchecked	72
361	Yes	Yes	Yes	Male	Mixed race	Unchecked	Unchecked	Unchecked	Unchecked	Unchecked	Checked	Unchecked	Unchecked	Unchecked	Unchecked	Unchecked	Unchecked	No history of smoking	Former alcohol consumption	Unchecked	Unchecked	Unchecked	Unchecked	Checked	Unchecked	Unchecked		C78 - Secondary malignant neoplasia of the respiratory and digestive organs		IV	Best supportive care	(2) Able to perform all self-care but unable to perform any work activities, standing approximately 50% of the patient's waking hours	Unchecked	Unchecked	Unchecked	Unchecked	Unchecked	Unchecked	Unchecked	Unchecked	Checked	No	No	Unchecked	Unchecked	Unchecked	Unchecked	Unchecked	62
362	Yes	Yes	Yes	Male	Other	Unchecked	Unchecked	Unchecked	Unchecked	Unchecked	Unchecked	Unchecked	Unchecked	Unchecked	Unchecked	Checked	Unchecked	No history of smoking	No history of alcohol consumption	Unchecked	Unchecked	Unchecked	Unchecked	Unchecked	Checked	Unchecked		C83 - Diffuse No -Hodgkin Lymphoma		IV	Neoadjuvant treatment	(4) Completely unable to perform basic self-care, completely confined to bed or chair	Unchecked	Unchecked	Checked	Unchecked	Unchecked	Unchecked	Unchecked	Unchecked	Unchecked	No	Yes	Unchecked	Unchecked	Unchecked	Checked	Unchecked	43
363	Yes	Yes	Yes	Male	Other	Unchecked	Unchecked	Unchecked	Unchecked	Checked	Unchecked	Unchecked	Unchecked	Unchecked	Unchecked	Unchecked	Unchecked	Smoker	Current alcohol consumption	Unchecked	Unchecked	Unchecked	Unchecked	Unchecked	Unchecked	Checked		C30 - Malignant neoplasia of the nasal cavity and middle ear		Information not available	Neoadjuvant treatment	(0) Completely active, able to perform all activities without restriction	Unchecked	Unchecked	Unchecked	Unchecked	Unchecked	Unchecked	Unchecked	Unchecked	Checked	No	No	Unchecked	Unchecked	Unchecked	Unchecked	Unchecked	52
364	Yes	Yes	Yes	Male	Other	Unchecked	Checked	Unchecked	Unchecked	Unchecked	Checked	Unchecked	Unchecked	Unchecked	Unchecked	Unchecked	Unchecked	No history of smoking	No history of alcohol consumption	Unchecked	Unchecked	Unchecked	Checked	Unchecked	Checked	Unchecked		C61 - Malignant prostate neoplasm		IV	Adjuvant treatment	(3) Able to perform only limited self-care, confined to bed or chair more than 50% of patient's waking hours	Unchecked	Checked	Unchecked	Unchecked	Unchecked	Unchecked	Unchecked	Unchecked	Unchecked	No	No	Unchecked	Unchecked	Unchecked	Unchecked	Unchecked	64
365	Yes	Yes	Yes	Female	Mixed race	Unchecked	Checked	Unchecked	Unchecked	Unchecked	Checked	Unchecked	Unchecked	Unchecked	Unchecked	Unchecked	Unchecked	Ex-Smoker	Former alcohol consumption	Unchecked	Unchecked	Unchecked	Unchecked	Unchecked	Unchecked	Checked	C50 - Malignant breast neoplasm			I	Adjuvant treatment	(1) Restriction to rigorous physical activities, is able to perform light and sedentary work	Checked	Checked	Unchecked	Unchecked	Unchecked	Unchecked	Unchecked	Unchecked	Unchecked	No	Yes	Unchecked	Checked	Unchecked	Unchecked	Unchecked	74
366	Yes	Yes	Yes	Male	Mixed race	Unchecked	Unchecked	Unchecked	Unchecked	Unchecked	Unchecked	Unchecked	Unchecked	Unchecked	Unchecked	Unchecked	Checked	Smoker	Current alcohol consumption	Unchecked	Unchecked	Unchecked	Unchecked	Unchecked	Checked	Unchecked		C18 - Malignant colon neoplasia		II	Adjuvant treatment	(2) Able to perform all self-care but unable to perform any work activities, standing approximately 50% of the patient's waking hours	Checked	Unchecked	Checked	Unchecked	Unchecked	Unchecked	Unchecked	Unchecked	Unchecked	No	No	Unchecked	Unchecked	Unchecked	Unchecked	Unchecked	70
367	Yes	Yes	Yes	Female	Other	Unchecked	Unchecked	Unchecked	Unchecked	Unchecked	Checked	Unchecked	Unchecked	Unchecked	Unchecked	Unchecked	Unchecked	Ex-Smoker	No history of alcohol consumption	Unchecked	Unchecked	Unchecked	Unchecked	Checked	Unchecked	Unchecked	C92 - myeloid leukemia			Information not available	Ongoing Surveillance with measurable disease	(0) Completely active, able to perform all activities without restriction	Unchecked	Unchecked	Unchecked	Unchecked	Unchecked	Unchecked	Unchecked	Unchecked	Checked	No	No	Unchecked	Unchecked	Unchecked	Unchecked	Unchecked	31
368	Yes	Yes	Yes	Male	Mixed race	Unchecked	Unchecked	Unchecked	Unchecked	Unchecked	Unchecked	Unchecked	Unchecked	Unchecked	Unchecked	Unchecked	Checked	No history of smoking	No history of alcohol consumption	Unchecked	Unchecked	Unchecked	Unchecked	Unchecked	Unchecked	Checked		C81 - Hodgkin's disease		Information not available	Adjuvant treatment	(1) Restriction to rigorous physical activities, is able to perform light and sedentary work	Unchecked	Unchecked	Checked	Unchecked	Unchecked	Unchecked	Unchecked	Unchecked	Unchecked	No	No	Unchecked	Unchecked	Unchecked	Unchecked	Unchecked	26
369	Yes	Yes	Yes	Female	Other	Unchecked	Unchecked	Unchecked	Unchecked	Unchecked	Unchecked	Unchecked	Unchecked	Unchecked	Unchecked	Unchecked	Checked	No history of smoking	No history of alcohol consumption	Unchecked	Unchecked	Unchecked	Unchecked	Unchecked	Unchecked	Checked	C91 - Lymphoid leukemia			Information not available	Ongoing Surveillance with measurable disease	(0) Completely active, able to perform all activities without restriction	Unchecked	Unchecked	Checked	Unchecked	Unchecked	Unchecked	Unchecked	Unchecked	Unchecked	No	No	Unchecked	Unchecked	Unchecked	Unchecked	Unchecked	49
370	Yes	Yes	Yes	Female	Mixed race	Unchecked	Unchecked	Unchecked	Unchecked	Unchecked	Checked	Unchecked	Unchecked	Unchecked	Unchecked	Unchecked	Unchecked	Ex-Smoker	Former alcohol consumption	Unchecked	Unchecked	Unchecked	Unchecked	Unchecked	Unchecked	Checked	C16 - Malignant stomach neoplasm			Information not available	Palliative systemic treatment	(1) Restriction to rigorous physical activities, is able to perform light and sedentary work	Unchecked	Unchecked	Checked	Unchecked	Unchecked	Unchecked	Unchecked	Unchecked	Unchecked	No	No	Unchecked	Unchecked	Unchecked	Unchecked	Unchecked	73
371	Yes	Yes	Yes	Male	Other	Unchecked	Unchecked	Unchecked	Unchecked	Unchecked	Unchecked	Unchecked	Unchecked	Unchecked	Unchecked	Unchecked	Checked	No history of smoking	No history of alcohol consumption	Unchecked	Unchecked	Unchecked	Unchecked	Unchecked	Unchecked	Checked		C92 - myeloid leukemia		Information not available	Best supportive care	(1) Restriction to rigorous physical activities, is able to perform light and sedentary work	Unchecked	Unchecked	Checked	Unchecked	Unchecked	Unchecked	Unchecked	Unchecked	Unchecked	No	Yes	Checked	Unchecked	Unchecked	Unchecked	Unchecked	61
372	Yes	Yes	Yes	Female	Mixed race	Unchecked	Unchecked	Unchecked	Checked	Unchecked	Checked	Unchecked	Unchecked	Unchecked	Unchecked	Unchecked	Unchecked	Smoker	Former alcohol consumption	Unchecked	Unchecked	Unchecked	Unchecked	Checked	Unchecked	Unchecked	C34 - Malignant neoplasia of bronchi and lungs			Information not available	Adjuvant treatment	(1) Restriction to rigorous physical activities, is able to perform light and sedentary work	Unchecked	Unchecked	Checked	Unchecked	Unchecked	Unchecked	Unchecked	Unchecked	Unchecked	No	No	Unchecked	Unchecked	Unchecked	Unchecked	Unchecked	65
373	Yes	Yes	Yes	Female	Other	Unchecked	Unchecked	Unchecked	Unchecked	Unchecked	Unchecked	Unchecked	Unchecked	Unchecked	Unchecked	Checked	Unchecked	No history of smoking	No history of alcohol consumption	Unchecked	Unchecked	Unchecked	Unchecked	Unchecked	Checked	Unchecked	C50 - Malignant breast neoplasm			Information not available	Ongoing Surveillance with measurable disease	(3) Able to perform only limited self-care, confined to bed or chair more than 50% of patient's waking hours	Checked	Unchecked	Unchecked	Unchecked	Unchecked	Unchecked	Unchecked	Unchecked	Unchecked	No	No	Unchecked	Unchecked	Unchecked	Unchecked	Unchecked	51
374	Yes	Yes	Yes	Female	Mixed race	Unchecked	Checked	Unchecked	Unchecked	Unchecked	Checked	Unchecked	Unchecked	Unchecked	Unchecked	Unchecked	Unchecked	No history of smoking	No history of alcohol consumption	Unchecked	Unchecked	Unchecked	Unchecked	Unchecked	Unchecked	Checked	C18 - Malignant colon neoplasia			III	Adjuvant treatment	(1) Restriction to rigorous physical activities, is able to perform light and sedentary work	Unchecked	Unchecked	Checked	Unchecked	Unchecked	Unchecked	Unchecked	Unchecked	Unchecked	No	Yes	Unchecked	Checked	Unchecked	Unchecked	Unchecked	51
375	Yes	Yes	Yes	Female	White	Unchecked	Unchecked	Unchecked	Unchecked	Unchecked	Unchecked	Unchecked	Unchecked	Unchecked	Unchecked	Unchecked	Checked	No history of smoking	No history of alcohol consumption	Unchecked	Unchecked	Unchecked	Unchecked	Unchecked	Unchecked	Checked	C91 - Lymphoid leukemia			Information not available	Ongoing Surveillance with measurable disease	(1) Restriction to rigorous physical activities, is able to perform light and sedentary work	Unchecked	Unchecked	Checked	Unchecked	Unchecked	Unchecked	Unchecked	Unchecked	Unchecked	No	No	Unchecked	Unchecked	Unchecked	Unchecked	Unchecked	19
376	Yes	Yes	Yes	Male	Mixed race	Unchecked	Unchecked	Unchecked	Unchecked	Unchecked	Checked	Unchecked	Unchecked	Unchecked	Unchecked	Unchecked	Unchecked	No history of smoking	No history of alcohol consumption	Unchecked	Unchecked	Unchecked	Unchecked	Checked	Unchecked	Unchecked		C90 - Multiple myeloma and malignant neoplasms of plasmocyte		Information not available	Ongoing Surveillance with measurable disease	(3) Able to perform only limited self-care, confined to bed or chair more than 50% of patient's waking hours	Unchecked	Unchecked	Unchecked	Unchecked	Unchecked	Unchecked	Unchecked	Unchecked	Checked	No	No	Unchecked	Unchecked	Unchecked	Unchecked	Unchecked	61
377	Yes	Yes	Yes	Male	Mixed race	Unchecked	Unchecked	Unchecked	Unchecked	Unchecked	Unchecked	Unchecked	Unchecked	Unchecked	Unchecked	Unchecked	Checked	No history of smoking	No history of alcohol consumption	Unchecked	Unchecked	Unchecked	Unchecked	Unchecked	Unchecked	Checked		C32 - Malignant neoplasia of the larynx		I	Best supportive care	(4) Completely unable to perform basic self-care, completely confined to bed or chair	Unchecked	Checked	Unchecked	Unchecked	Unchecked	Unchecked	Unchecked	Unchecked	Unchecked	No	Yes	Unchecked	Checked	Unchecked	Unchecked	Unchecked	65
378	Yes	Yes	Yes	Male	Black	Unchecked	Unchecked	Unchecked	Unchecked	Unchecked	Unchecked	Unchecked	Unchecked	Unchecked	Unchecked	Unchecked	Checked	Ex-Smoker	No history of alcohol consumption	Unchecked	Unchecked	Unchecked	Unchecked	Unchecked	Unchecked	Checked		C34 - Malignant neoplasia of bronchi and lungs		Information not available	Ongoing Surveillance with measurable disease	(1) Restriction to rigorous physical activities, is able to perform light and sedentary work	Unchecked	Unchecked	Unchecked	Unchecked	Unchecked	Unchecked	Unchecked	Unchecked	Checked	No	No	Unchecked	Unchecked	Unchecked	Unchecked	Unchecked	72
379	Yes	Yes	Yes	Female	White	Unchecked	Checked	Unchecked	Unchecked	Unchecked	Checked	Unchecked	Unchecked	Unchecked	Unchecked	Checked	Unchecked	No history of smoking	No history of alcohol consumption	Unchecked	Unchecked	Unchecked	Unchecked	Unchecked	Unchecked	Checked	C50 - Malignant breast neoplasm			III	Neoadjuvant treatment	(0) Completely active, able to perform all activities without restriction	Unchecked	Unchecked	Checked	Unchecked	Unchecked	Unchecked	Unchecked	Unchecked	Unchecked	No	No	Unchecked	Unchecked	Unchecked	Unchecked	Unchecked	55
380	Yes	Yes	Yes	Male	Mixed race	Unchecked	Unchecked	Unchecked	Unchecked	Unchecked	Unchecked	Unchecked	Unchecked	Unchecked	Unchecked	Unchecked	Checked	No history of smoking	No history of alcohol consumption	Unchecked	Unchecked	Unchecked	Unchecked	Unchecked	Unchecked	Checked		C90 - Multiple myeloma and malignant neoplasms of plasmocyte		Information not available	Adjuvant treatment	(1) Restriction to rigorous physical activities, is able to perform light and sedentary work	Unchecked	Unchecked	Checked	Unchecked	Unchecked	Unchecked	Unchecked	Unchecked	Unchecked	No	No	Unchecked	Unchecked	Unchecked	Unchecked	Unchecked	55
381	Yes	Yes	Yes	Female	White	Unchecked	Checked	Unchecked	Unchecked	Unchecked	Checked	Unchecked	Unchecked	Unchecked	Unchecked	Unchecked	Unchecked	No history of smoking	No history of alcohol consumption	Unchecked	Unchecked	Unchecked	Checked	Checked	Unchecked	Unchecked	C50 - Malignant breast neoplasm			I	Adjuvant treatment	(1) Restriction to rigorous physical activities, is able to perform light and sedentary work	Unchecked	Checked	Unchecked	Unchecked	Unchecked	Unchecked	Unchecked	Unchecked	Unchecked	No	No	Unchecked	Unchecked	Unchecked	Unchecked	Unchecked	71
382	Yes	Yes	Yes	Female	White	Unchecked	Unchecked	Unchecked	Unchecked	Unchecked	Unchecked	Unchecked	Unchecked	Unchecked	Unchecked	Unchecked	Checked	No history of smoking	No history of alcohol consumption	Unchecked	Unchecked	Unchecked	Unchecked	Unchecked	Unchecked	Checked	C50 - Malignant breast neoplasm			IV	Palliative systemic treatment	(1) Restriction to rigorous physical activities, is able to perform light and sedentary work	Unchecked	Unchecked	Checked	Unchecked	Unchecked	Unchecked	Unchecked	Unchecked	Unchecked	No	No	Unchecked	Unchecked	Unchecked	Unchecked	Unchecked	49
383	Yes	Yes	Yes	Female	White	Unchecked	Checked	Unchecked	Unchecked	Unchecked	Checked	Unchecked	Unchecked	Unchecked	Unchecked	Unchecked	Unchecked	No history of smoking	No history of alcohol consumption	Unchecked	Unchecked	Unchecked	Checked	Checked	Unchecked	Unchecked	C50 - Malignant breast neoplasm			IV	Palliative systemic treatment	(1) Restriction to rigorous physical activities, is able to perform light and sedentary work	Unchecked	Unchecked	Checked	Checked	Unchecked	Unchecked	Unchecked	Unchecked	Unchecked	No	No	Unchecked	Unchecked	Unchecked	Unchecked	Unchecked	62
384	Yes	Yes	Yes	Female	White	Unchecked	Unchecked	Unchecked	Unchecked	Unchecked	Checked	Unchecked	Unchecked	Unchecked	Unchecked	Checked	Unchecked	No history of smoking	No history of alcohol consumption	Unchecked	Unchecked	Unchecked	Unchecked	Checked	Unchecked	Unchecked	C50 - Malignant breast neoplasm			III	Neoadjuvant treatment	(1) Restriction to rigorous physical activities, is able to perform light and sedentary work	Checked	Unchecked	Checked	Unchecked	Unchecked	Unchecked	Unchecked	Unchecked	Unchecked	No	No	Unchecked	Unchecked	Unchecked	Unchecked	Unchecked	73
385	Yes	Yes	Yes	Female	White	Unchecked	Unchecked	Unchecked	Unchecked	Unchecked	Checked	Unchecked	Unchecked	Unchecked	Unchecked	Unchecked	Unchecked	No history of smoking	Former alcohol consumption	Unchecked	Unchecked	Unchecked	Unchecked	Checked	Unchecked	Unchecked	C50 - Malignant breast neoplasm			II	Adjuvant treatment	(1) Restriction to rigorous physical activities, is able to perform light and sedentary work	Unchecked	Unchecked	Checked	Unchecked	Unchecked	Unchecked	Unchecked	Unchecked	Unchecked	No	No	Unchecked	Unchecked	Unchecked	Unchecked	Unchecked	63
387	Yes	Yes	Yes	Female	White	Unchecked	Unchecked	Unchecked	Unchecked	Unchecked	Unchecked	Unchecked	Unchecked	Unchecked	Unchecked	Unchecked	Checked	No history of smoking	No history of alcohol consumption	Unchecked	Unchecked	Unchecked	Unchecked	Unchecked	Unchecked	Checked	Other		D48.7 - Neoplasia de comportamento incerto ou Unknown de Others localizações especificadas - TUMOR NEUROENDOCRINO	III	Palliative systemic treatment	(2) Able to perform all self-care but unable to perform any work activities, standing approximately 50% of the patient's waking hours	Unchecked	Unchecked	Checked	Unchecked	Unchecked	Unchecked	Unchecked	Unchecked	Unchecked	No	No	Unchecked	Unchecked	Unchecked	Unchecked	Unchecked	35
388	Yes	Yes	Yes	Female	White	Unchecked	Unchecked	Unchecked	Unchecked	Unchecked	Unchecked	Unchecked	Unchecked	Unchecked	Unchecked	Unchecked	Checked	No history of smoking	No history of alcohol consumption	Unchecked	Unchecked	Unchecked	Unchecked	Unchecked	Unchecked	Checked	C50 - Malignant breast neoplasm			II	Neoadjuvant treatment	(1) Restriction to rigorous physical activities, is able to perform light and sedentary work	Unchecked	Unchecked	Checked	Unchecked	Unchecked	Unchecked	Unchecked	Unchecked	Unchecked	No	No	Unchecked	Unchecked	Unchecked	Unchecked	Unchecked	25
389	Yes	Yes	Yes	Female	White	Unchecked	Unchecked	Unchecked	Unchecked	Unchecked	Unchecked	Unchecked	Unchecked	Unchecked	Unchecked	Unchecked	Checked	No history of smoking	No history of alcohol consumption	Unchecked	Unchecked	Unchecked	Unchecked	Unchecked	Unchecked	Checked	C50 - Malignant breast neoplasm			I	Adjuvant treatment	(1) Restriction to rigorous physical activities, is able to perform light and sedentary work	Unchecked	Unchecked	Unchecked	Checked	Unchecked	Unchecked	Unchecked	Unchecked	Unchecked	No	No	Unchecked	Unchecked	Unchecked	Unchecked	Unchecked	47
390	Yes	Yes	Yes	Female	Other	Unchecked	Unchecked	Unchecked	Unchecked	Unchecked	Unchecked	Unchecked	Unchecked	Unchecked	Unchecked	Unchecked	Checked	No history of smoking	No history of alcohol consumption	Unchecked	Unchecked	Unchecked	Unchecked	Unchecked	Unchecked	Checked	C53 - Malignant neoplasia of the cervix			Information not available	Palliative systemic treatment	(1) Restriction to rigorous physical activities, is able to perform light and sedentary work	Unchecked	Unchecked	Checked	Unchecked	Unchecked	Unchecked	Unchecked	Unchecked	Unchecked	No	No	Unchecked	Unchecked	Unchecked	Unchecked	Unchecked	51
391	Yes	Yes	Yes	Male	Mixed race	Unchecked	Unchecked	Unchecked	Unchecked	Unchecked	Checked	Unchecked	Unchecked	Unchecked	Unchecked	Unchecked	Unchecked	Ex-Smoker	Former alcohol consumption	Unchecked	Unchecked	Unchecked	Unchecked	Checked	Unchecked	Unchecked		C61 - Malignant prostate neoplasm		Information not available	Adjuvant treatment	(1) Restriction to rigorous physical activities, is able to perform light and sedentary work	Unchecked	Checked	Unchecked	Unchecked	Unchecked	Unchecked	Unchecked	Unchecked	Unchecked	No	No	Unchecked	Unchecked	Unchecked	Unchecked	Unchecked	85
392	Yes	Yes	Yes	Female	White	Unchecked	Unchecked	Unchecked	Unchecked	Unchecked	Checked	Unchecked	Unchecked	Unchecked	Checked	Checked	Unchecked	No history of smoking	No history of alcohol consumption	Unchecked	Unchecked	Unchecked	Unchecked	Unchecked	Unchecked	Checked	C50 - Malignant breast neoplasm			IV	Neoadjuvant treatment	(1) Restriction to rigorous physical activities, is able to perform light and sedentary work	Unchecked	Unchecked	Checked	Checked	Unchecked	Unchecked	Unchecked	Unchecked	Unchecked	No	No	Unchecked	Unchecked	Unchecked	Unchecked	Unchecked	50
395	Yes	Yes	Yes	Male	White	Unchecked	Checked	Unchecked	Unchecked	Unchecked	Unchecked	Unchecked	Unchecked	Unchecked	Unchecked	Unchecked	Unchecked	No history of smoking	No history of alcohol consumption	Unchecked	Unchecked	Unchecked	Checked	Unchecked	Unchecked	Unchecked		C18 - Malignant colon neoplasia		IV	Palliative systemic treatment	(1) Restriction to rigorous physical activities, is able to perform light and sedentary work	Unchecked	Unchecked	Checked	Unchecked	Unchecked	Unchecked	Unchecked	Unchecked	Unchecked	No	No	Unchecked	Unchecked	Unchecked	Unchecked	Unchecked	77
396	Yes	Yes	Yes	Male	White	Unchecked	Unchecked	Unchecked	Unchecked	Unchecked	Unchecked	Unchecked	Unchecked	Unchecked	Unchecked	Unchecked	Checked	No history of smoking	No history of alcohol consumption	Unchecked	Unchecked	Unchecked	Unchecked	Unchecked	Checked	Unchecked		C82 - No -Hodgkin lymphoma, follicular (nodular)		I	Ongoing Surveillance in Remission	(0) Completely active, able to perform all activities without restriction	Unchecked	Unchecked	Unchecked	Unchecked	Unchecked	Unchecked	Unchecked	Unchecked	Checked	No	No	Unchecked	Unchecked	Unchecked	Unchecked	Unchecked	67
397	Yes	Yes	Yes	Female	White	Unchecked	Unchecked	Unchecked	Unchecked	Unchecked	Unchecked	Unchecked	Unchecked	Unchecked	Unchecked	Unchecked	Checked	Ex-Smoker	Former alcohol consumption	Unchecked	Unchecked	Unchecked	Unchecked	Unchecked	Unchecked	Checked	C18 - Malignant colon neoplasia			II	Palliative systemic treatment	(0) Completely active, able to perform all activities without restriction	Unchecked	Unchecked	Checked	Unchecked	Unchecked	Unchecked	Unchecked	Unchecked	Unchecked	No	No	Unchecked	Unchecked	Unchecked	Unchecked	Unchecked	61
399	Yes	Yes	Yes	Female	White	Unchecked	Unchecked	Unchecked	Unchecked	Unchecked	Unchecked	Unchecked	Unchecked	Unchecked	Unchecked	Unchecked	Checked	No history of smoking	No history of alcohol consumption	Unchecked	Unchecked	Unchecked	Unchecked	Unchecked	Unchecked	Checked	C50 - Malignant breast neoplasm			IV	Definitive curative treatment (Example: chemotherapy concomitant with radiotherapy)	(1) Restriction to rigorous physical activities, is able to perform light and sedentary work	Unchecked	Unchecked	Checked	Unchecked	Unchecked	Unchecked	Unchecked	Unchecked	Unchecked	No	No	Unchecked	Unchecked	Unchecked	Unchecked	Unchecked	45
400	Yes	Yes	Yes	Female	Black	Unchecked	Unchecked	Unchecked	Unchecked	Unchecked	Checked	Unchecked	Unchecked	Unchecked	Unchecked	Checked	Unchecked	Smoker	No history of alcohol consumption	Unchecked	Unchecked	Unchecked	Unchecked	Unchecked	Unchecked	Checked	C25 - Malignant pancreas neoplasm			Information not available	Ongoing Surveillance with measurable disease	(1) Restriction to rigorous physical activities, is able to perform light and sedentary work	Unchecked	Unchecked	Unchecked	Unchecked	Unchecked	Unchecked	Unchecked	Unchecked	Checked	No	No	Unchecked	Unchecked	Unchecked	Unchecked	Unchecked	79
401	Yes	Yes	Yes	Male	White	Unchecked	Unchecked	Unchecked	Unchecked	Unchecked	Checked	Unchecked	Unchecked	Unchecked	Unchecked	Unchecked	Unchecked	Ex-Smoker	No history of alcohol consumption	Unchecked	Unchecked	Unchecked	Unchecked	Unchecked	Checked	Unchecked		C66 - Malignant neoplasia of ureters		II	Ongoing Surveillance in Remission	(0) Completely active, able to perform all activities without restriction	Unchecked	Unchecked	Checked	Unchecked	Unchecked	Unchecked	Unchecked	Unchecked	Unchecked	No	No	Unchecked	Unchecked	Unchecked	Unchecked	Unchecked	58
402	Yes	Yes	Yes	Male	White	Unchecked	Checked	Unchecked	Unchecked	Unchecked	Unchecked	Unchecked	Unchecked	Unchecked	Unchecked	Unchecked	Unchecked	No history of smoking	No history of alcohol consumption	Unchecked	Unchecked	Unchecked	Checked	Unchecked	Unchecked	Unchecked		C15 - Malignant neoplasia of the esophagus		Information not available	Definitive curative treatment (Example: chemotherapy concomitant with radiotherapy)	(1) Restriction to rigorous physical activities, is able to perform light and sedentary work	Unchecked	Checked	Checked	Unchecked	Unchecked	Unchecked	Unchecked	Unchecked	Unchecked	No	No	Unchecked	Unchecked	Unchecked	Unchecked	Unchecked	72
403	Yes	Yes	Yes	Male	Mixed race	Unchecked	Checked	Unchecked	Unchecked	Unchecked	Checked	Unchecked	Unchecked	Unchecked	Unchecked	Unchecked	Unchecked	Ex-Smoker	Former alcohol consumption	Unchecked	Unchecked	Unchecked	Checked	Unchecked	Checked	Unchecked		C18 - Malignant colon neoplasia		IV	Palliative systemic treatment	(1) Restriction to rigorous physical activities, is able to perform light and sedentary work	Unchecked	Unchecked	Checked	Unchecked	Unchecked	Unchecked	Unchecked	Unchecked	Unchecked	No	No	Unchecked	Unchecked	Unchecked	Unchecked	Unchecked	61
404	Yes	Yes	Yes	Male	Mixed race	Unchecked	Unchecked	Unchecked	Unchecked	Unchecked	Checked	Unchecked	Unchecked	Unchecked	Unchecked	Unchecked	Unchecked	No history of smoking	No history of alcohol consumption	Unchecked	Unchecked	Unchecked	Unchecked	Checked	Unchecked	Unchecked		C61 - Malignant prostate neoplasm		Information not available	Ongoing Surveillance in Remission	(1) Restriction to rigorous physical activities, is able to perform light and sedentary work	Unchecked	Unchecked	Unchecked	Unchecked	Unchecked	Unchecked	Unchecked	Unchecked	Checked	No	No	Unchecked	Unchecked	Unchecked	Unchecked	Unchecked	69
405	Yes	Yes	Yes	Female	Mixed race	Unchecked	Checked	Unchecked	Unchecked	Unchecked	Checked	Unchecked	Unchecked	Unchecked	Checked	Unchecked	Unchecked	Smoker	No history of alcohol consumption	Checked	Unchecked	Unchecked	Checked	Unchecked	Checked	Unchecked	C20 - Malignant neoplasm of the rectum			III	Neoadjuvant treatment	(2) Able to perform all self-care but unable to perform any work activities, standing approximately 50% of the patient's waking hours	Unchecked	Checked	Checked	Unchecked	Unchecked	Unchecked	Unchecked	Unchecked	Unchecked	No	No	Unchecked	Unchecked	Unchecked	Unchecked	Unchecked	66
406	Yes	Yes	Yes	Male	Other	Unchecked	Unchecked	Unchecked	Checked	Unchecked	Unchecked	Unchecked	Unchecked	Unchecked	Unchecked	Checked	Unchecked	Ex-Smoker	No history of alcohol consumption	Unchecked	Unchecked	Unchecked	Unchecked	Checked	Unchecked	Unchecked		C92 - myeloid leukemia		Information not available	Adjuvant treatment	(2) Able to perform all self-care but unable to perform any work activities, standing approximately 50% of the patient's waking hours	Unchecked	Unchecked	Unchecked	Unchecked	Unchecked	Unchecked	Unchecked	Checked	Unchecked	No	No	Unchecked	Unchecked	Unchecked	Unchecked	Unchecked	76
407	Yes	Yes	Yes	Male	Mixed race	Unchecked	Unchecked	Unchecked	Unchecked	Unchecked	Checked	Unchecked	Unchecked	Unchecked	Unchecked	Checked	Unchecked	Ex-Smoker	Former alcohol consumption	Unchecked	Unchecked	Unchecked	Unchecked	Checked	Unchecked	Unchecked		C61 - Malignant prostate neoplasm		Information not available	Adjuvant treatment	(2) Able to perform all self-care but unable to perform any work activities, standing approximately 50% of the patient's waking hours	Unchecked	Unchecked	Unchecked	Checked	Unchecked	Unchecked	Unchecked	Unchecked	Unchecked	No	No	Unchecked	Unchecked	Unchecked	Unchecked	Unchecked	80
408	Yes	Yes	Yes	Female	Mixed race	Unchecked	Checked	Unchecked	Unchecked	Unchecked	Checked	Unchecked	Unchecked	Checked	Unchecked	Unchecked	Unchecked	No history of smoking	No history of alcohol consumption	Unchecked	Unchecked	Unchecked	Unchecked	Checked	Unchecked	Unchecked	C65 - Malignant neoplasm of the renal pelvis			II	Adjuvant treatment	(2) Able to perform all self-care but unable to perform any work activities, standing approximately 50% of the patient's waking hours	Checked	Unchecked	Unchecked	Unchecked	Unchecked	Unchecked	Unchecked	Unchecked	Unchecked	No	No	Unchecked	Unchecked	Unchecked	Unchecked	Unchecked	82
410	Yes	Yes	Yes	Female	Mixed race	Unchecked	Unchecked	Unchecked	Unchecked	Unchecked	Unchecked	Unchecked	Unchecked	Unchecked	Unchecked	Checked	Unchecked	No history of smoking	No history of alcohol consumption	Unchecked	Unchecked	Unchecked	Unchecked	Unchecked	Checked	Unchecked	C18 - Malignant colon neoplasia			II	Ongoing Surveillance with measurable disease	(2) Able to perform all self-care but unable to perform any work activities, standing approximately 50% of the patient's waking hours	Unchecked	Unchecked	Checked	Unchecked	Unchecked	Unchecked	Unchecked	Unchecked	Unchecked	No	No	Unchecked	Unchecked	Unchecked	Unchecked	Unchecked	48
411	Yes	Yes	Yes	Male	Mixed race	Unchecked	Unchecked	Unchecked	Unchecked	Unchecked	Checked	Unchecked	Unchecked	Unchecked	Unchecked	Unchecked	Unchecked	Ex-Smoker	No history of alcohol consumption	Unchecked	Unchecked	Unchecked	Unchecked	Unchecked	Unchecked	Checked		C91 - Lymphoid leukemia		Information not available	Neoadjuvant treatment	(2) Able to perform all self-care but unable to perform any work activities, standing approximately 50% of the patient's waking hours	Unchecked	Unchecked	Checked	Unchecked	Unchecked	Unchecked	Unchecked	Unchecked	Unchecked	No	No	Unchecked	Unchecked	Unchecked	Unchecked	Unchecked	86
412	Yes	Yes	Yes	Male	White	Unchecked	Unchecked	Unchecked	Unchecked	Unchecked	Checked	Unchecked	Unchecked	Unchecked	Unchecked	Checked	Unchecked	No history of smoking	No history of alcohol consumption	Unchecked	Unchecked	Unchecked	Unchecked	Unchecked	Checked	Unchecked		C61 - Malignant prostate neoplasm		III	Ongoing Surveillance in Remission	(1) Restriction to rigorous physical activities, is able to perform light and sedentary work	Checked	Unchecked	Unchecked	Unchecked	Unchecked	Unchecked	Unchecked	Unchecked	Unchecked	No	No	Unchecked	Unchecked	Unchecked	Unchecked	Unchecked	60
413	Yes	Yes	Yes	Female	Mixed race	Unchecked	Unchecked	Unchecked	Unchecked	Unchecked	Checked	Unchecked	Unchecked	Unchecked	Unchecked	Checked	Unchecked	No history of smoking	No history of alcohol consumption	Unchecked	Unchecked	Unchecked	Unchecked	Checked	Unchecked	Unchecked	C64 - Malignant kidney neoplasm, except kidney pelvis			Information not available	Ongoing Surveillance in Remission	(1) Restriction to rigorous physical activities, is able to perform light and sedentary work	Checked	Unchecked	Unchecked	Unchecked	Unchecked	Unchecked	Unchecked	Unchecked	Unchecked	No	No	Unchecked	Unchecked	Unchecked	Unchecked	Unchecked	72
414	Yes	Yes	Yes	Male	Mixed race	Unchecked	Unchecked	Unchecked	Unchecked	Unchecked	Unchecked	Unchecked	Unchecked	Unchecked	Unchecked	Unchecked	Checked	No history of smoking	No history of alcohol consumption	Unchecked	Unchecked	Unchecked	Unchecked	Unchecked	Unchecked	Checked		C81 - Hodgkin's disease		II	Neoadjuvant treatment	(0) Completely active, able to perform all activities without restriction	Unchecked	Unchecked	Checked	Unchecked	Unchecked	Unchecked	Unchecked	Unchecked	Unchecked	No	No	Unchecked	Unchecked	Unchecked	Unchecked	Unchecked	30
415	Yes	Yes	Yes	Female	Mixed race	Unchecked	Unchecked	Unchecked	Unchecked	Unchecked	Unchecked	Unchecked	Unchecked	Unchecked	Unchecked	Unchecked	Checked	Ex-Smoker	Former alcohol consumption	Unchecked	Unchecked	Unchecked	Unchecked	Unchecked	Unchecked	Checked	C50 - Malignant breast neoplasm			I	Adjuvant treatment	(1) Restriction to rigorous physical activities, is able to perform light and sedentary work	Unchecked	Checked	Unchecked	Unchecked	Unchecked	Unchecked	Unchecked	Unchecked	Unchecked	No	No	Unchecked	Unchecked	Unchecked	Unchecked	Unchecked	62
416	Yes	Yes	Yes	Female	White	Unchecked	Unchecked	Unchecked	Unchecked	Unchecked	Unchecked	Unchecked	Unchecked	Unchecked	Unchecked	Unchecked	Checked	No history of smoking	No history of alcohol consumption	Unchecked	Unchecked	Unchecked	Unchecked	Unchecked	Unchecked	Checked	C18 - Malignant colon neoplasia			II	Ongoing Surveillance in Remission	(1) Restriction to rigorous physical activities, is able to perform light and sedentary work	Unchecked	Unchecked	Unchecked	Unchecked	Unchecked	Unchecked	Unchecked	Unchecked	Checked	No	No	Unchecked	Unchecked	Unchecked	Unchecked	Unchecked	56
417	Yes	Yes	Yes	Female	White	Unchecked	Unchecked	Unchecked	Unchecked	Unchecked	Unchecked	Unchecked	Unchecked	Unchecked	Unchecked	Unchecked	Checked	Ex-Smoker	No history of alcohol consumption	Unchecked	Checked	Unchecked	Unchecked	Unchecked	Unchecked	Unchecked	C56 - Malignant ovary neoplasia			III	Adjuvant treatment	(1) Restriction to rigorous physical activities, is able to perform light and sedentary work	Unchecked	Unchecked	Checked	Unchecked	Unchecked	Unchecked	Unchecked	Unchecked	Unchecked	No	No	Unchecked	Unchecked	Unchecked	Unchecked	Unchecked	65
418	Yes	Yes	Yes	Male	Mixed race	Unchecked	Unchecked	Unchecked	Unchecked	Unchecked	Unchecked	Unchecked	Unchecked	Unchecked	Unchecked	Unchecked	Checked	No history of smoking	No history of alcohol consumption	Unchecked	Unchecked	Unchecked	Unchecked	Unchecked	Unchecked	Checked		C81 - Hodgkin's disease		Information not available	Adjuvant treatment	(1) Restriction to rigorous physical activities, is able to perform light and sedentary work	Unchecked	Unchecked	Checked	Unchecked	Unchecked	Unchecked	Unchecked	Unchecked	Unchecked	No	No	Unchecked	Unchecked	Unchecked	Unchecked	Unchecked	44
419	Yes	Yes	Yes	Female	Mixed race	Unchecked	Unchecked	Unchecked	Unchecked	Unchecked	Unchecked	Unchecked	Unchecked	Unchecked	Unchecked	Unchecked	Checked	No history of smoking	No history of alcohol consumption	Unchecked	Unchecked	Unchecked	Unchecked	Unchecked	Checked	Unchecked	C50 - Malignant breast neoplasm			Information not available	Ongoing Surveillance in Remission	(1) Restriction to rigorous physical activities, is able to perform light and sedentary work	Unchecked	Unchecked	Unchecked	Unchecked	Unchecked	Unchecked	Unchecked	Unchecked	Checked	No	No	Unchecked	Unchecked	Unchecked	Unchecked	Unchecked	61
420	Yes	Yes	Yes	Male	White	Unchecked	Unchecked	Unchecked	Unchecked	Unchecked	Checked	Unchecked	Unchecked	Unchecked	Unchecked	Unchecked	Unchecked	No history of smoking	No history of alcohol consumption	Unchecked	Unchecked	Unchecked	Unchecked	Unchecked	Unchecked	Checked		C21 - Malignant neoplasia of the anus and anal canal		I	Palliative systemic treatment	(2) Able to perform all self-care but unable to perform any work activities, standing approximately 50% of the patient's waking hours	Checked	Unchecked	Unchecked	Unchecked	Unchecked	Unchecked	Unchecked	Unchecked	Unchecked	No	No	Unchecked	Unchecked	Unchecked	Unchecked	Unchecked	76
421	Yes	Yes	Yes	Male	White	Unchecked	Unchecked	Unchecked	Unchecked	Unchecked	Unchecked	Unchecked	Unchecked	Unchecked	Unchecked	Unchecked	Checked	Smoker	Current alcohol consumption	Unchecked	Unchecked	Unchecked	Unchecked	Unchecked	Unchecked	Checked		C67 - Malignant bladder neoplasm		IV	Palliative systemic treatment	(1) Restriction to rigorous physical activities, is able to perform light and sedentary work	Unchecked	Unchecked	Checked	Unchecked	Unchecked	Unchecked	Unchecked	Unchecked	Unchecked	No	No	Unchecked	Unchecked	Unchecked	Unchecked	Unchecked	78
422	Yes	Yes	Yes	Male	White	Unchecked	Unchecked	Unchecked	Unchecked	Unchecked	Unchecked	Unchecked	Unchecked	Unchecked	Unchecked	Unchecked	Checked	Smoker	Current alcohol consumption	Unchecked	Unchecked	Unchecked	Unchecked	Unchecked	Unchecked	Checked		C81 - Hodgkin's disease		Information not available	Definitive curative treatment (Example: chemotherapy concomitant with radiotherapy)	(1) Restriction to rigorous physical activities, is able to perform light and sedentary work	Unchecked	Unchecked	Checked	Unchecked	Unchecked	Unchecked	Unchecked	Unchecked	Unchecked	No	No	Unchecked	Unchecked	Unchecked	Unchecked	Unchecked	25
423	Yes	Yes	Yes	Female	White	Unchecked	Unchecked	Unchecked	Unchecked	Unchecked	Unchecked	Unchecked	Unchecked	Unchecked	Unchecked	Unchecked	Checked	No history of smoking	No history of alcohol consumption	Unchecked	Unchecked	Unchecked	Unchecked	Unchecked	Unchecked	Checked	C18 - Malignant colon neoplasia			IV	Adjuvant treatment	(1) Restriction to rigorous physical activities, is able to perform light and sedentary work	Unchecked	Unchecked	Checked	Unchecked	Unchecked	Unchecked	Unchecked	Unchecked	Unchecked	No	No	Unchecked	Unchecked	Unchecked	Unchecked	Unchecked	45
424	Yes	Yes	Yes	Male	White	Unchecked	Unchecked	Unchecked	Unchecked	Unchecked	Checked	Unchecked	Unchecked	Unchecked	Unchecked	Unchecked	Unchecked	No history of smoking	Former alcohol consumption	Unchecked	Checked	Unchecked	Unchecked	Checked	Unchecked	Unchecked		C18 - Malignant colon neoplasia		III	Best supportive care	(2) Able to perform all self-care but unable to perform any work activities, standing approximately 50% of the patient's waking hours	Unchecked	Checked	Checked	Unchecked	Unchecked	Unchecked	Unchecked	Unchecked	Unchecked	No	No	Unchecked	Unchecked	Unchecked	Unchecked	Unchecked	65
425	Yes	Yes	Yes	Male	White	Unchecked	Unchecked	Unchecked	Unchecked	Unchecked	Checked	Unchecked	Unchecked	Unchecked	Unchecked	Unchecked	Unchecked	No history of smoking	No history of alcohol consumption	Unchecked	Unchecked	Unchecked	Unchecked	Checked	Unchecked	Unchecked		C61 - Malignant prostate neoplasm		Information not available	Definitive curative treatment (Example: chemotherapy concomitant with radiotherapy)	(1) Restriction to rigorous physical activities, is able to perform light and sedentary work	Unchecked	Unchecked	Unchecked	Checked	Unchecked	Unchecked	Unchecked	Unchecked	Unchecked	No	Yes	Checked	Unchecked	Unchecked	Unchecked	Unchecked	73
426	Yes	Yes	Yes	Male	Mixed race	Unchecked	Checked	Unchecked	Unchecked	Unchecked	Checked	Unchecked	Checked	Unchecked	Unchecked	Unchecked	Unchecked	Ex-Smoker	Current alcohol consumption	Unchecked	Unchecked	Unchecked	Unchecked	Unchecked	Unchecked	Checked		C16 - Malignant stomach neoplasm		Information not available	Best supportive care	(3) Able to perform only limited self-care, confined to bed or chair more than 50% of patient's waking hours	Checked	Unchecked	Unchecked	Unchecked	Unchecked	Unchecked	Unchecked	Unchecked	Unchecked	No	No	Unchecked	Unchecked	Unchecked	Unchecked	Unchecked	83
427	Yes	Yes	Yes	Female	White	Unchecked	Checked	Unchecked	Unchecked	Unchecked	Checked	Unchecked	Unchecked	Unchecked	Unchecked	Unchecked	Unchecked	No history of smoking	No history of alcohol consumption	Unchecked	Unchecked	Unchecked	Checked	Checked	Unchecked	Unchecked	C50 - Malignant breast neoplasm			III	Adjuvant treatment	(1) Restriction to rigorous physical activities, is able to perform light and sedentary work	Unchecked	Unchecked	Checked	Unchecked	Unchecked	Unchecked	Unchecked	Unchecked	Unchecked	No	Yes	Checked	Unchecked	Unchecked	Unchecked	Unchecked	57
428	Yes	Yes	Yes	Female	White	Unchecked	Unchecked	Unchecked	Unchecked	Unchecked	Unchecked	Unchecked	Unchecked	Unchecked	Unchecked	Unchecked	Checked	No history of smoking	No history of alcohol consumption	Unchecked	Unchecked	Unchecked	Unchecked	Unchecked	Unchecked	Checked	C50 - Malignant breast neoplasm			II	Adjuvant treatment	(0) Completely active, able to perform all activities without restriction	Checked	Unchecked	Checked	Unchecked	Unchecked	Unchecked	Checked	Unchecked	Unchecked	No	Yes	Checked	Unchecked	Unchecked	Unchecked	Unchecked	52
429	Yes	Yes	Yes	Male	Mixed race	Unchecked	Unchecked	Unchecked	Unchecked	Unchecked	Unchecked	Unchecked	Unchecked	Unchecked	Unchecked	Unchecked	Unchecked	No history of smoking	No history of alcohol consumption	Unchecked	Unchecked	Unchecked	Unchecked	Unchecked	Unchecked	Checked		C67 - Malignant bladder neoplasm		III	Neoadjuvant treatment	(1) Restriction to rigorous physical activities, is able to perform light and sedentary work	Unchecked	Unchecked	Checked	Unchecked	Unchecked	Unchecked	Unchecked	Unchecked	Unchecked	No	Yes	Checked	Unchecked	Unchecked	Unchecked	Unchecked	65
430	Yes	Yes	Yes	Female	White	Unchecked	Unchecked	Unchecked	Unchecked	Unchecked	Unchecked	Unchecked	Unchecked	Unchecked	Unchecked	Unchecked	Checked	Ex-Smoker	No history of alcohol consumption	Unchecked	Unchecked	Unchecked	Unchecked	Unchecked	Unchecked	Checked	C64 - Malignant kidney neoplasm, except kidney pelvis			I	Ongoing Surveillance with measurable disease	(0) Completely active, able to perform all activities without restriction	Checked	Unchecked	Unchecked	Unchecked	Unchecked	Unchecked	Unchecked	Unchecked	Unchecked	No	No	Unchecked	Unchecked	Unchecked	Unchecked	Unchecked	60
431	Yes	Yes	Yes	Female	Mixed race	Unchecked	Unchecked	Unchecked	Unchecked	Unchecked	Unchecked	Unchecked	Unchecked	Unchecked	Unchecked	Unchecked	Checked	No history of smoking	No history of alcohol consumption	Unchecked	Unchecked	Unchecked	Unchecked	Unchecked	Unchecked	Checked	C85 - No -Hodgkin Lymphoma of Others type and type in specified			Information not available	Ongoing Surveillance with measurable disease	(0) Completely active, able to perform all activities without restriction	Unchecked	Checked	Unchecked	Unchecked	Unchecked	Unchecked	Unchecked	Unchecked	Unchecked	No	No	Unchecked	Unchecked	Unchecked	Unchecked	Unchecked	27
432	Yes	Yes	Yes	Female	Other	Unchecked	Checked	Unchecked	Unchecked	Unchecked	Checked	Unchecked	Unchecked	Unchecked	Unchecked	Unchecked	Unchecked	No history of smoking	No history of alcohol consumption	Unchecked	Checked	Unchecked	Unchecked	Checked	Unchecked	Unchecked	C50 - Malignant breast neoplasm			Information not available	Ongoing Surveillance in Remission	(1) Restriction to rigorous physical activities, is able to perform light and sedentary work	Unchecked	Unchecked	Unchecked	Checked	Unchecked	Unchecked	Unchecked	Unchecked	Unchecked	No	No	Unchecked	Unchecked	Unchecked	Unchecked	Unchecked	51
434	Yes	Yes	Yes	Male	White	Unchecked	Unchecked	Unchecked	Unchecked	Unchecked	Unchecked	Unchecked	Unchecked	Unchecked	Unchecked	Unchecked	Checked	No history of smoking	No history of alcohol consumption	Unchecked	Unchecked	Unchecked	Unchecked	Unchecked	Unchecked	Checked		C85 - No -Hodgkin Lymphoma of Others type and type in specified		Information not available	Definitive curative treatment (Example: chemotherapy concomitant with radiotherapy)	(1) Restriction to rigorous physical activities, is able to perform light and sedentary work	Unchecked	Unchecked	Checked	Unchecked	Unchecked	Unchecked	Unchecked	Unchecked	Unchecked	No	No	Unchecked	Unchecked	Unchecked	Unchecked	Unchecked	73
435	Yes	Yes	Yes	Female	White	Unchecked	Unchecked	Unchecked	Unchecked	Unchecked	Checked	Unchecked	Unchecked	Unchecked	Unchecked	Checked	Unchecked	Ex-Smoker	No history of alcohol consumption	Unchecked	Unchecked	Unchecked	Checked	Checked	Unchecked	Unchecked	C50 - Malignant breast neoplasm			II	Neoadjuvant treatment	(1) Restriction to rigorous physical activities, is able to perform light and sedentary work	Unchecked	Unchecked	Checked	Unchecked	Unchecked	Unchecked	Unchecked	Unchecked	Unchecked	No	No	Unchecked	Unchecked	Unchecked	Unchecked	Unchecked	60
436	Yes	Yes	Yes	Male	White	Unchecked	Unchecked	Unchecked	Unchecked	Unchecked	Unchecked	Unchecked	Unchecked	Unchecked	Unchecked	Unchecked	Checked	No history of smoking	No history of alcohol consumption	Unchecked	Unchecked	Unchecked	Unchecked	Unchecked	Unchecked	Checked		C61 - Malignant prostate neoplasm		Information not available	Adjuvant treatment	(1) Restriction to rigorous physical activities, is able to perform light and sedentary work	Unchecked	Unchecked	Unchecked	Checked	Unchecked	Unchecked	Unchecked	Unchecked	Unchecked	No	No	Unchecked	Unchecked	Unchecked	Unchecked	Unchecked	71
437	Yes	Yes	Yes	Female	White	Unchecked	Checked	Unchecked	Checked	Unchecked	Checked	Unchecked	Unchecked	Unchecked	Unchecked	Unchecked	Unchecked	Ex-Smoker	No history of alcohol consumption	Unchecked	Unchecked	Unchecked	Checked	Checked	Unchecked	Unchecked	C50 - Malignant breast neoplasm			II	Adjuvant treatment	(1) Restriction to rigorous physical activities, is able to perform light and sedentary work	Unchecked	Unchecked	Unchecked	Checked	Unchecked	Unchecked	Unchecked	Unchecked	Unchecked	No	No	Unchecked	Unchecked	Unchecked	Unchecked	Unchecked	64
438	Yes	Yes	Yes	Female	Mixed race	Unchecked	Unchecked	Unchecked	Unchecked	Unchecked	Unchecked	Unchecked	Unchecked	Unchecked	Unchecked	Unchecked	Checked	Smoker	No history of alcohol consumption	Unchecked	Unchecked	Unchecked	Unchecked	Unchecked	Unchecked	Checked	C50 - Malignant breast neoplasm			II	Palliative systemic treatment	(1) Restriction to rigorous physical activities, is able to perform light and sedentary work	Unchecked	Unchecked	Checked	Unchecked	Unchecked	Unchecked	Unchecked	Unchecked	Unchecked	No	Yes	Checked	Unchecked	Unchecked	Unchecked	Unchecked	69
439	Yes	Yes	Yes	Male	White	Unchecked	Unchecked	Unchecked	Unchecked	Unchecked	Unchecked	Unchecked	Unchecked	Unchecked	Unchecked	Unchecked	Checked	No history of smoking	No history of alcohol consumption	Unchecked	Unchecked	Unchecked	Unchecked	Unchecked	Checked	Unchecked		C43 - Malignant Skin Melanoma		IV	Palliative systemic treatment	(2) Able to perform all self-care but unable to perform any work activities, standing approximately 50% of the patient's waking hours	Unchecked	Checked	Checked	Unchecked	Unchecked	Unchecked	Unchecked	Unchecked	Unchecked	No	No	Unchecked	Unchecked	Unchecked	Unchecked	Unchecked	81
441	Yes	Yes	Yes	Female	White	Unchecked	Unchecked	Unchecked	Unchecked	Unchecked	Unchecked	Unchecked	Unchecked	Unchecked	Unchecked	Checked	Unchecked	Ex-Smoker	No history of alcohol consumption	Unchecked	Unchecked	Unchecked	Checked	Unchecked	Unchecked	Unchecked	C17 - Malignant neoplasm of the small intestine			IV	Palliative systemic treatment	(1) Restriction to rigorous physical activities, is able to perform light and sedentary work	Unchecked	Unchecked	Checked	Unchecked	Unchecked	Unchecked	Unchecked	Unchecked	Unchecked	No	No	Unchecked	Unchecked	Unchecked	Unchecked	Unchecked	57
442	Yes	Yes	Yes	Male	White	Unchecked	Unchecked	Unchecked	Unchecked	Unchecked	Unchecked	Unchecked	Unchecked	Unchecked	Unchecked	Unchecked	Checked	Ex-Smoker	Former alcohol consumption	Unchecked	Unchecked	Unchecked	Unchecked	Unchecked	Unchecked	Checked		C11 - Malignant neoplasia of nasopharynx		II	Palliative systemic treatment	(1) Restriction to rigorous physical activities, is able to perform light and sedentary work	Unchecked	Unchecked	Checked	Unchecked	Unchecked	Unchecked	Unchecked	Unchecked	Unchecked	No	Yes	Checked	Unchecked	Unchecked	Unchecked	Unchecked	58
443	Yes	Yes	Yes	Male	Mixed race	Unchecked	Unchecked	Unchecked	Unchecked	Unchecked	Unchecked	Unchecked	Unchecked	Unchecked	Unchecked	Unchecked	Checked	No history of smoking	No history of alcohol consumption	Unchecked	Unchecked	Unchecked	Unchecked	Unchecked	Unchecked	Checked		C61 - Malignant prostate neoplasm		II	Definitive curative treatment (Example: chemotherapy concomitant with radiotherapy)	(1) Restriction to rigorous physical activities, is able to perform light and sedentary work	Unchecked	Unchecked	Unchecked	Checked	Unchecked	Unchecked	Unchecked	Unchecked	Unchecked	No	No	Unchecked	Unchecked	Unchecked	Unchecked	Unchecked	86
444	Yes	Yes	Yes	Female	Mixed race	Unchecked	Unchecked	Unchecked	Unchecked	Unchecked	Checked	Unchecked	Unchecked	Unchecked	Checked	Unchecked	Unchecked	No history of smoking	No history of alcohol consumption	Unchecked	Unchecked	Unchecked	Unchecked	Checked	Unchecked	Unchecked	C50 - Malignant breast neoplasm			III	Adjuvant treatment	(0) Completely active, able to perform all activities without restriction	Unchecked	Unchecked	Unchecked	Checked	Unchecked	Unchecked	Unchecked	Unchecked	Unchecked	No	No	Unchecked	Unchecked	Unchecked	Unchecked	Unchecked	64
445	Yes	Yes	Yes	Female	Mixed race	Unchecked	Unchecked	Unchecked	Unchecked	Unchecked	Unchecked	Unchecked	Unchecked	Unchecked	Unchecked	Unchecked	Checked	No history of smoking	No history of alcohol consumption	Unchecked	Unchecked	Unchecked	Unchecked	Unchecked	Unchecked	Checked	C49 - Malignant neoplasm of connective tissue and soft tissue other			IV	Palliative systemic treatment	(1) Restriction to rigorous physical activities, is able to perform light and sedentary work	Unchecked	Unchecked	Checked	Unchecked	Unchecked	Unchecked	Unchecked	Unchecked	Unchecked	No	No	Unchecked	Unchecked	Unchecked	Unchecked	Unchecked	25
446	Yes	Yes	Yes	Female	White	Unchecked	Unchecked	Unchecked	Unchecked	Unchecked	Checked	Unchecked	Unchecked	Unchecked	Unchecked	Unchecked	Unchecked	No history of smoking	No history of alcohol consumption	Unchecked	Unchecked	Unchecked	Unchecked	Checked	Unchecked	Unchecked	C50 - Malignant breast neoplasm			II	Adjuvant treatment	(1) Restriction to rigorous physical activities, is able to perform light and sedentary work	Unchecked	Unchecked	Checked	Unchecked	Unchecked	Unchecked	Unchecked	Unchecked	Unchecked	No	No	Unchecked	Unchecked	Unchecked	Unchecked	Unchecked	70
447	Yes	Yes	Yes	Male	White	Unchecked	Unchecked	Unchecked	Unchecked	Unchecked	Unchecked	Unchecked	Unchecked	Unchecked	Unchecked	Unchecked	Checked	No history of smoking	No history of alcohol consumption	Unchecked	Unchecked	Unchecked	Unchecked	Unchecked	Unchecked	Checked		C61 - Malignant prostate neoplasm		Information not available	Definitive curative treatment (Example: chemotherapy concomitant with radiotherapy)	(3) Able to perform only limited self-care, confined to bed or chair more than 50% of patient's waking hours	Unchecked	Unchecked	Unchecked	Checked	Unchecked	Unchecked	Unchecked	Unchecked	Unchecked	No	No	Unchecked	Unchecked	Unchecked	Unchecked	Unchecked	69
448	Yes	Yes	Yes	Female	White	Unchecked	Unchecked	Unchecked	Unchecked	Unchecked	Unchecked	Unchecked	Unchecked	Unchecked	Unchecked	Checked	Unchecked	No history of smoking	No history of alcohol consumption	Unchecked	Unchecked	Unchecked	Unchecked	Unchecked	Checked	Unchecked	C50 - Malignant breast neoplasm			II	Neoadjuvant treatment	(1) Restriction to rigorous physical activities, is able to perform light and sedentary work	Unchecked	Unchecked	Checked	Unchecked	Unchecked	Unchecked	Unchecked	Unchecked	Unchecked	No	No	Unchecked	Unchecked	Unchecked	Unchecked	Unchecked	49
449	Yes	Yes	Yes	Female	White	Unchecked	Unchecked	Unchecked	Unchecked	Unchecked	Unchecked	Unchecked	Unchecked	Unchecked	Unchecked	Unchecked	Checked	No history of smoking	No history of alcohol consumption	Unchecked	Unchecked	Unchecked	Unchecked	Unchecked	Unchecked	Checked	C50 - Malignant breast neoplasm			III	Neoadjuvant treatment	(1) Restriction to rigorous physical activities, is able to perform light and sedentary work	Unchecked	Unchecked	Checked	Unchecked	Unchecked	Unchecked	Unchecked	Unchecked	Unchecked	No	Yes	Checked	Unchecked	Unchecked	Unchecked	Unchecked	44
450	Yes	Yes	Yes	Female	White	Unchecked	Unchecked	Unchecked	Unchecked	Unchecked	Checked	Unchecked	Unchecked	Unchecked	Unchecked	Checked	Unchecked	No history of smoking	No history of alcohol consumption	Unchecked	Unchecked	Unchecked	Unchecked	Checked	Checked	Unchecked	C07 - Malignant neoplasia of the parotid gland			Information not available	Palliative systemic treatment	(1) Restriction to rigorous physical activities, is able to perform light and sedentary work	Unchecked	Unchecked	Checked	Unchecked	Unchecked	Unchecked	Unchecked	Unchecked	Unchecked	No	No	Unchecked	Unchecked	Unchecked	Unchecked	Unchecked	58
451	Yes	Yes	Yes	Female	Mixed race	Unchecked	Checked	Unchecked	Unchecked	Unchecked	Checked	Unchecked	Unchecked	Unchecked	Unchecked	Checked	Unchecked	No history of smoking	No history of alcohol consumption	Unchecked	Unchecked	Unchecked	Unchecked	Checked	Checked	Unchecked	C50 - Malignant breast neoplasm			III	Neoadjuvant treatment	(1) Restriction to rigorous physical activities, is able to perform light and sedentary work	Unchecked	Unchecked	Checked	Unchecked	Unchecked	Unchecked	Unchecked	Unchecked	Unchecked	No	Yes	Checked	Unchecked	Unchecked	Unchecked	Unchecked	49
452	Yes	Yes	Yes	Female	Mixed race	Unchecked	Checked	Unchecked	Unchecked	Unchecked	Checked	Unchecked	Unchecked	Unchecked	Unchecked	Unchecked	Unchecked	No history of smoking	No history of alcohol consumption	Unchecked	Unchecked	Unchecked	Checked	Checked	Checked	Unchecked	C50 - Malignant breast neoplasm			Information not available	Palliative systemic treatment	(1) Restriction to rigorous physical activities, is able to perform light and sedentary work	Unchecked	Unchecked	Checked	Unchecked	Unchecked	Unchecked	Unchecked	Unchecked	Unchecked	No	Yes	Checked	Unchecked	Unchecked	Unchecked	Unchecked	57
453	Yes	Yes	Yes	Male	White	Unchecked	Unchecked	Unchecked	Unchecked	Unchecked	Unchecked	Unchecked	Unchecked	Unchecked	Unchecked	Unchecked	Checked	Ex-Smoker	Former alcohol consumption	Unchecked	Unchecked	Unchecked	Unchecked	Unchecked	Unchecked	Checked		C34 - Malignant neoplasia of bronchi and lungs		IV	Palliative systemic treatment	(1) Restriction to rigorous physical activities, is able to perform light and sedentary work	Unchecked	Unchecked	Checked	Unchecked	Unchecked	Unchecked	Unchecked	Unchecked	Unchecked	No	Yes	Checked	Unchecked	Unchecked	Unchecked	Unchecked	68
454	Yes	Yes	Yes	Female	Mixed race	Unchecked	Unchecked	Unchecked	Unchecked	Unchecked	Unchecked	Unchecked	Unchecked	Unchecked	Unchecked	Unchecked	Checked	No history of smoking	No history of alcohol consumption	Unchecked	Unchecked	Unchecked	Unchecked	Unchecked	Unchecked	Checked	C50 - Malignant breast neoplasm			II	Neoadjuvant treatment	(1) Restriction to rigorous physical activities, is able to perform light and sedentary work	Unchecked	Unchecked	Checked	Unchecked	Unchecked	Unchecked	Unchecked	Unchecked	Unchecked	No	No	Unchecked	Unchecked	Unchecked	Unchecked	Unchecked	48
455	Yes	Yes	Yes	Male	Mixed race	Unchecked	Unchecked	Unchecked	Unchecked	Unchecked	Checked	Unchecked	Unchecked	Unchecked	Unchecked	Unchecked	Unchecked	Ex-Smoker	Former alcohol consumption	Unchecked	Unchecked	Unchecked	Unchecked	Unchecked	Unchecked	Checked		C61 - Malignant prostate neoplasm		II	Ongoing Surveillance in Remission	(0) Completely active, able to perform all activities without restriction	Unchecked	Unchecked	Unchecked	Unchecked	Unchecked	Unchecked	Unchecked	Unchecked	Checked	No	No	Unchecked	Unchecked	Unchecked	Unchecked	Unchecked	70
456	Yes	Yes	Yes	Male	White	Unchecked	Checked	Unchecked	Unchecked	Unchecked	Checked	Unchecked	Unchecked	Unchecked	Unchecked	Checked	Unchecked	No history of smoking	No history of alcohol consumption	Unchecked	Unchecked	Unchecked	Unchecked	Unchecked	Unchecked	Checked		C34 - Malignant neoplasia of bronchi and lungs		Information not available	Definitive curative treatment (Example: chemotherapy concomitant with radiotherapy)	(1) Restriction to rigorous physical activities, is able to perform light and sedentary work	Unchecked	Unchecked	Checked	Unchecked	Unchecked	Unchecked	Unchecked	Unchecked	Unchecked	No	No	Unchecked	Unchecked	Unchecked	Unchecked	Unchecked	65
458	Yes	Yes	Yes	Male	White	Unchecked	Unchecked	Unchecked	Unchecked	Unchecked	Checked	Unchecked	Unchecked	Unchecked	Unchecked	Unchecked	Unchecked	No history of smoking	No history of alcohol consumption	Unchecked	Unchecked	Unchecked	Unchecked	Unchecked	Unchecked	Checked		C61 - Malignant prostate neoplasm		Information not available	Definitive curative treatment (Example: chemotherapy concomitant with radiotherapy)	(0) Completely active, able to perform all activities without restriction	Unchecked	Unchecked	Unchecked	Checked	Unchecked	Unchecked	Unchecked	Unchecked	Unchecked	No	No	Unchecked	Unchecked	Unchecked	Unchecked	Unchecked	84
459	Yes	Yes	Yes	Male	Mixed race	Unchecked	Unchecked	Unchecked	Unchecked	Unchecked	Checked	Unchecked	Unchecked	Unchecked	Checked	Checked	Unchecked	No history of smoking	No history of alcohol consumption	Unchecked	Checked	Unchecked	Unchecked	Unchecked	Checked	Unchecked		C61 - Malignant prostate neoplasm		II	Palliative systemic treatment	(2) Able to perform all self-care but unable to perform any work activities, standing approximately 50% of the patient's waking hours	Unchecked	Unchecked	Unchecked	Checked	Unchecked	Unchecked	Unchecked	Unchecked	Unchecked	No	No	Unchecked	Unchecked	Unchecked	Unchecked	Unchecked	87
460	Yes	Yes	Yes	Male	White	Unchecked	Unchecked	Unchecked	Unchecked	Unchecked	Unchecked	Unchecked	Unchecked	Unchecked	Unchecked	Checked	Unchecked	Ex-Smoker	No history of alcohol consumption	Unchecked	Unchecked	Unchecked	Unchecked	Unchecked	Unchecked	Checked		C71 - Malignant neoplasm of brain		Information not available	Adjuvant treatment	(1) Restriction to rigorous physical activities, is able to perform light and sedentary work	Unchecked	Unchecked	Checked	Unchecked	Unchecked	Unchecked	Unchecked	Unchecked	Unchecked	No	No	Unchecked	Unchecked	Unchecked	Unchecked	Unchecked	62
461	Yes	Yes	Yes	Female	White	Unchecked	Unchecked	Unchecked	Unchecked	Unchecked	Unchecked	Unchecked	Unchecked	Unchecked	Unchecked	Unchecked	Checked	No history of smoking	No history of alcohol consumption	Unchecked	Unchecked	Unchecked	Unchecked	Unchecked	Unchecked	Checked	C50 - Malignant breast neoplasm			II	Palliative systemic treatment	(1) Restriction to rigorous physical activities, is able to perform light and sedentary work	Unchecked	Unchecked	Checked	Unchecked	Unchecked	Unchecked	Unchecked	Unchecked	Unchecked	No	Yes	Checked	Unchecked	Unchecked	Unchecked	Unchecked	65
462	Yes	Yes	Yes	Female	White	Unchecked	Unchecked	Unchecked	Unchecked	Unchecked	Unchecked	Unchecked	Unchecked	Unchecked	Unchecked	Unchecked	Checked	No history of smoking	No history of alcohol consumption	Unchecked	Unchecked	Unchecked	Unchecked	Unchecked	Unchecked	Checked	C50 - Malignant breast neoplasm			Information not available	Definitive curative treatment (Example: chemotherapy concomitant with radiotherapy)	(0) Completely active, able to perform all activities without restriction	Unchecked	Unchecked	Unchecked	Checked	Unchecked	Unchecked	Unchecked	Unchecked	Unchecked	No	No	Unchecked	Unchecked	Unchecked	Unchecked	Unchecked	52
463	Yes	Yes	Yes	Female	Mixed race	Unchecked	Checked	Unchecked	Unchecked	Unchecked	Checked	Unchecked	Unchecked	Unchecked	Unchecked	Checked	Unchecked	No history of smoking	No history of alcohol consumption	Unchecked	Unchecked	Unchecked	Checked	Unchecked	Checked	Unchecked	C50 - Malignant breast neoplasm			II	Definitive curative treatment (Example: chemotherapy concomitant with radiotherapy)	(0) Completely active, able to perform all activities without restriction	Unchecked	Unchecked	Unchecked	Checked	Unchecked	Unchecked	Unchecked	Unchecked	Unchecked	No	No	Unchecked	Unchecked	Unchecked	Unchecked	Unchecked	55
464	Yes	Yes	Yes	Female	White	Unchecked	Checked	Unchecked	Unchecked	Unchecked	Unchecked	Unchecked	Unchecked	Unchecked	Unchecked	Unchecked	Unchecked	No history of smoking	No history of alcohol consumption	Unchecked	Unchecked	Unchecked	Checked	Unchecked	Unchecked	Unchecked	C50 - Malignant breast neoplasm			IV	Palliative systemic treatment	(1) Restriction to rigorous physical activities, is able to perform light and sedentary work	Unchecked	Unchecked	Checked	Unchecked	Unchecked	Unchecked	Unchecked	Unchecked	Unchecked	No	No	Unchecked	Unchecked	Unchecked	Unchecked	Unchecked	58
465	Yes	Yes	Yes	Male	Mixed race	Unchecked	Checked	Unchecked	Checked	Unchecked	Unchecked	Unchecked	Unchecked	Unchecked	Unchecked	Unchecked	Unchecked	Smoker	Current alcohol consumption	Unchecked	Unchecked	Unchecked	Checked	Unchecked	Unchecked	Unchecked		C61 - Malignant prostate neoplasm		I	Ongoing Surveillance in Remission	(0) Completely active, able to perform all activities without restriction	Unchecked	Unchecked	Unchecked	Checked	Unchecked	Unchecked	Unchecked	Unchecked	Unchecked	No	No	Unchecked	Unchecked	Unchecked	Unchecked	Unchecked	59
466	Yes	Yes	Yes	Female	White	Unchecked	Unchecked	Unchecked	Checked	Unchecked	Unchecked	Unchecked	Unchecked	Unchecked	Checked	Unchecked	Unchecked	Ex-Smoker	No history of alcohol consumption	Unchecked	Unchecked	Unchecked	Unchecked	Unchecked	Checked	Unchecked	C34 - Malignant neoplasia of bronchi and lungs			III	Palliative systemic treatment	(2) Able to perform all self-care but unable to perform any work activities, standing approximately 50% of the patient's waking hours	Unchecked	Unchecked	Unchecked	Unchecked	Unchecked	Checked	Unchecked	Unchecked	Unchecked	No	No	Unchecked	Unchecked	Unchecked	Unchecked	Unchecked	65
467	Yes	Yes	Yes	Female	White	Unchecked	Checked	Unchecked	Unchecked	Unchecked	Checked	Unchecked	Unchecked	Unchecked	Checked	Unchecked	Unchecked	Ex-Smoker	No history of alcohol consumption	Unchecked	Unchecked	Unchecked	Checked	Checked	Checked	Unchecked	C34 - Malignant neoplasia of bronchi and lungs			III	Adjuvant treatment	(1) Restriction to rigorous physical activities, is able to perform light and sedentary work	Unchecked	Unchecked	Unchecked	Unchecked	Unchecked	Checked	Unchecked	Unchecked	Unchecked	No	No	Unchecked	Unchecked	Unchecked	Unchecked	Unchecked	63
468	Yes	Yes	Yes	Female	Mixed race	Unchecked	Unchecked	Unchecked	Unchecked	Unchecked	Checked	Unchecked	Unchecked	Unchecked	Checked	Unchecked	Unchecked	No history of smoking	No history of alcohol consumption	Unchecked	Unchecked	Unchecked	Unchecked	Unchecked	Unchecked	Checked	C50 - Malignant breast neoplasm			III	Adjuvant treatment	(1) Restriction to rigorous physical activities, is able to perform light and sedentary work	Unchecked	Unchecked	Unchecked	Unchecked	Unchecked	Unchecked	Checked	Unchecked	Unchecked	No	No	Unchecked	Unchecked	Unchecked	Unchecked	Unchecked	70
469	Yes	Yes	Yes	Female	Mixed race	Unchecked	Unchecked	Unchecked	Unchecked	Unchecked	Unchecked	Unchecked	Unchecked	Unchecked	Checked	Unchecked	Unchecked	No history of smoking	No history of alcohol consumption	Unchecked	Unchecked	Unchecked	Unchecked	Unchecked	Unchecked	Checked	C50 - Malignant breast neoplasm			II	Adjuvant treatment	(0) Completely active, able to perform all activities without restriction	Unchecked	Unchecked	Unchecked	Unchecked	Unchecked	Unchecked	Checked	Unchecked	Unchecked	No	No	Unchecked	Unchecked	Unchecked	Unchecked	Unchecked	52
470	Yes	Yes	Yes	Female	Mixed race	Unchecked	Unchecked	Unchecked	Unchecked	Unchecked	Unchecked	Unchecked	Unchecked	Unchecked	Checked	Unchecked	Unchecked	No history of smoking	No history of alcohol consumption	Unchecked	Checked	Unchecked	Unchecked	Unchecked	Unchecked	Unchecked	C20 - Malignant neoplasm of the rectum			III	Ongoing Surveillance with measurable disease	(0) Completely active, able to perform all activities without restriction	Unchecked	Unchecked	Unchecked	Unchecked	Unchecked	Unchecked	Checked	Unchecked	Unchecked	No	No	Unchecked	Unchecked	Unchecked	Unchecked	Unchecked	71
471	Yes	Yes	Yes	Female	Black	Unchecked	Unchecked	Unchecked	Unchecked	Unchecked	Checked	Unchecked	Unchecked	Unchecked	Unchecked	Unchecked	Unchecked	No history of smoking	No history of alcohol consumption	Unchecked	Unchecked	Unchecked	Unchecked	Unchecked	Checked	Unchecked	C85 - No -Hodgkin Lymphoma of Others type and type in specified			IV	Palliative systemic treatment	(2) Able to perform all self-care but unable to perform any work activities, standing approximately 50% of the patient's waking hours	Unchecked	Unchecked	Checked	Unchecked	Unchecked	Unchecked	Unchecked	Unchecked	Unchecked	No	No	Unchecked	Unchecked	Unchecked	Unchecked	Unchecked	79
473	Yes	Yes	Yes	Female	White	Unchecked	Unchecked	Unchecked	Unchecked	Unchecked	Unchecked	Unchecked	Unchecked	Unchecked	Unchecked	Unchecked	Checked	No history of smoking	No history of alcohol consumption	Unchecked	Unchecked	Unchecked	Unchecked	Unchecked	Checked	Unchecked	C50 - Malignant breast neoplasm			I	Ongoing Surveillance in Remission	(0) Completely active, able to perform all activities without restriction	Unchecked	Unchecked	Unchecked	Checked	Unchecked	Unchecked	Unchecked	Unchecked	Unchecked	No	Yes	Unchecked	Unchecked	Unchecked	Unchecked	Checked	54
474	Yes	Yes	Yes	Female	Mixed race	Unchecked	Unchecked	Unchecked	Unchecked	Unchecked	Unchecked	Unchecked	Unchecked	Unchecked	Unchecked	Unchecked	Checked	No history of smoking	No history of alcohol consumption	Unchecked	Unchecked	Checked	Unchecked	Unchecked	Unchecked	Unchecked	C17 - Malignant neoplasm of the small intestine			IV	Palliative systemic treatment	(3) Able to perform only limited self-care, confined to bed or chair more than 50% of patient's waking hours	Unchecked	Unchecked	Checked	Unchecked	Unchecked	Unchecked	Unchecked	Unchecked	Unchecked	Yes	No	Unchecked	Unchecked	Unchecked	Unchecked	Unchecked	78
475	Yes	Yes	Yes	Female	Mixed race	Unchecked	Unchecked	Unchecked	Unchecked	Unchecked	Unchecked	Unchecked	Unchecked	Unchecked	Unchecked	Unchecked	Checked	No history of smoking	No history of alcohol consumption	Unchecked	Unchecked	Checked	Unchecked	Unchecked	Unchecked	Unchecked	C50 - Malignant breast neoplasm			III	Adjuvant treatment	(0) Completely active, able to perform all activities without restriction	Unchecked	Unchecked	Checked	Checked	Unchecked	Unchecked	Unchecked	Unchecked	Unchecked	No	No	Unchecked	Unchecked	Unchecked	Unchecked	Unchecked	37
476	Yes	Yes	Yes	Female	Mixed race	Unchecked	Unchecked	Unchecked	Unchecked	Unchecked	Checked	Unchecked	Unchecked	Unchecked	Checked	Unchecked	Unchecked	No history of smoking	No history of alcohol consumption	Checked	Unchecked	Unchecked	Unchecked	Unchecked	Checked	Unchecked	C50 - Malignant breast neoplasm			III	Best supportive care	(3) Able to perform only limited self-care, confined to bed or chair more than 50% of patient's waking hours	Unchecked	Unchecked	Unchecked	Checked	Unchecked	Unchecked	Unchecked	Unchecked	Unchecked	No	No	Unchecked	Unchecked	Unchecked	Unchecked	Unchecked	80
477	Yes	Yes	Yes	Male	Black	Unchecked	Checked	Unchecked	Unchecked	Unchecked	Checked	Unchecked	Unchecked	Unchecked	Unchecked	Unchecked	Unchecked	Ex-Smoker	No history of alcohol consumption	Unchecked	Unchecked	Unchecked	Checked	Unchecked	Checked	Unchecked		C61 - Malignant prostate neoplasm		III	Best supportive care	(4) Completely unable to perform basic self-care, completely confined to bed or chair	Unchecked	Unchecked	Unchecked	Checked	Unchecked	Unchecked	Unchecked	Unchecked	Unchecked	Yes	Yes	Checked	Unchecked	Unchecked	Unchecked	Unchecked	70
478	Yes	Yes	Yes	Male	Mixed race	Unchecked	Checked	Unchecked	Unchecked	Unchecked	Unchecked	Unchecked	Unchecked	Unchecked	Unchecked	Unchecked	Unchecked	No history of smoking	No history of alcohol consumption	Unchecked	Unchecked	Unchecked	Checked	Unchecked	Unchecked	Unchecked		C20 - Malignant neoplasm of the rectum		IV	Adjuvant treatment	(0) Completely active, able to perform all activities without restriction	Unchecked	Unchecked	Checked	Unchecked	Unchecked	Unchecked	Unchecked	Unchecked	Unchecked	No	Yes	Checked	Unchecked	Unchecked	Unchecked	Unchecked	63
479	Yes	Yes	Yes	Male	Mixed race	Unchecked	Checked	Unchecked	Unchecked	Unchecked	Checked	Unchecked	Unchecked	Unchecked	Unchecked	Unchecked	Unchecked	No history of smoking	Former alcohol consumption	Unchecked	Unchecked	Unchecked	Checked	Unchecked	Checked	Unchecked		C61 - Malignant prostate neoplasm		II	Ongoing Surveillance with measurable disease	(0) Completely active, able to perform all activities without restriction	Unchecked	Unchecked	Unchecked	Checked	Unchecked	Unchecked	Unchecked	Unchecked	Unchecked	No	No	Unchecked	Unchecked	Unchecked	Unchecked	Unchecked	79
480	Yes	Yes	Yes	Female	Mixed race	Unchecked	Unchecked	Unchecked	Unchecked	Unchecked	Unchecked	Unchecked	Unchecked	Unchecked	Unchecked	Unchecked	Checked	No history of smoking	No history of alcohol consumption	Unchecked	Unchecked	Checked	Unchecked	Unchecked	Unchecked	Unchecked	C90 - Multiple myeloma and malignant neoplasms of plasmocyte			I	Adjuvant treatment	(0) Completely active, able to perform all activities without restriction	Unchecked	Unchecked	Checked	Unchecked	Unchecked	Unchecked	Unchecked	Unchecked	Unchecked	No	No	Unchecked	Unchecked	Unchecked	Unchecked	Unchecked	62
481	Yes	Yes	Yes	Female	Black	Unchecked	Unchecked	Unchecked	Unchecked	Unchecked	Unchecked	Unchecked	Unchecked	Unchecked	Unchecked	Unchecked	Checked	No history of smoking	No history of alcohol consumption	Unchecked	Unchecked	Unchecked	Unchecked	Unchecked	Unchecked	Checked	C81 - Hodgkin's disease			I	Adjuvant treatment	(0) Completely active, able to perform all activities without restriction	Unchecked	Unchecked	Unchecked	Unchecked	Unchecked	Unchecked	Unchecked	Checked	Unchecked	No	No	Unchecked	Unchecked	Unchecked	Unchecked	Unchecked	23
482	Yes	Yes	Yes	Female	Mixed race	Unchecked	Unchecked	Unchecked	Unchecked	Unchecked	Checked	Unchecked	Unchecked	Unchecked	Unchecked	Unchecked	Unchecked	No history of smoking	No history of alcohol consumption	Checked	Unchecked	Checked	Unchecked	Unchecked	Unchecked	Unchecked	C19 - Malignant neoplasia of rectosigmoid junction			IV	Palliative systemic treatment	(2) Able to perform all self-care but unable to perform any work activities, standing approximately 50% of the patient's waking hours	Unchecked	Unchecked	Checked	Unchecked	Unchecked	Unchecked	Unchecked	Unchecked	Unchecked	Yes	Yes	Checked	Unchecked	Unchecked	Unchecked	Unchecked	63
483	Yes	Yes	Yes	Female	Mixed race	Unchecked	Checked	Unchecked	Unchecked	Unchecked	Checked	Unchecked	Checked	Unchecked	Unchecked	Checked	Unchecked	No history of smoking	No history of alcohol consumption	Unchecked	Unchecked	Unchecked	Unchecked	Unchecked	Checked	Unchecked	C34 - Malignant neoplasia of bronchi and lungs			II	Palliative systemic treatment	(1) Restriction to rigorous physical activities, is able to perform light and sedentary work	Unchecked	Unchecked	Checked	Unchecked	Unchecked	Unchecked	Unchecked	Unchecked	Unchecked	No	Yes	Checked	Unchecked	Unchecked	Unchecked	Unchecked	82
484	Yes	Yes	Yes	Female	Mixed race	Unchecked	Unchecked	Unchecked	Unchecked	Unchecked	Unchecked	Unchecked	Unchecked	Unchecked	Unchecked	Unchecked	Checked	No history of smoking	No history of alcohol consumption	Unchecked	Unchecked	Unchecked	Unchecked	Unchecked	Unchecked	Checked	C91 - Lymphoid leukemia			II	Adjuvant treatment	(0) Completely active, able to perform all activities without restriction	Unchecked	Unchecked	Checked	Unchecked	Unchecked	Unchecked	Unchecked	Unchecked	Unchecked	No	Yes	Checked	Unchecked	Unchecked	Unchecked	Unchecked	55
485	Yes	Yes	Yes	Female	Mixed race	Unchecked	Unchecked	Unchecked	Unchecked	Unchecked	Unchecked	Unchecked	Unchecked	Unchecked	Unchecked	Unchecked	Checked	No history of smoking	Former alcohol consumption	Unchecked	Unchecked	Unchecked	Unchecked	Unchecked	Unchecked	Checked	C50 - Malignant breast neoplasm			Information not available	Definitive curative treatment (Example: chemotherapy concomitant with radiotherapy)	(2) Able to perform all self-care but unable to perform any work activities, standing approximately 50% of the patient's waking hours	Unchecked	Unchecked	Unchecked	Unchecked	Unchecked	Unchecked	Unchecked	Unchecked	Checked	No	No	Unchecked	Unchecked	Unchecked	Unchecked	Unchecked	55
486	Yes	Yes	Yes	Male	Mixed race	Unchecked	Unchecked	Unchecked	Unchecked	Unchecked	Unchecked	Unchecked	Unchecked	Unchecked	Unchecked	Unchecked	Checked	No history of smoking	No history of alcohol consumption	Unchecked	Unchecked	Unchecked	Unchecked	Unchecked	Unchecked	Checked		C82 - No -Hodgkin lymphoma, follicular (nodular)		III	Definitive curative treatment (Example: chemotherapy concomitant with radiotherapy)	(2) Able to perform all self-care but unable to perform any work activities, standing approximately 50% of the patient's waking hours	Unchecked	Unchecked	Unchecked	Unchecked	Unchecked	Unchecked	Unchecked	Unchecked	Checked	No	No	Unchecked	Unchecked	Unchecked	Unchecked	Unchecked	63
487	Yes	Yes	Yes	Female	White	Unchecked	Unchecked	Unchecked	Unchecked	Unchecked	Unchecked	Unchecked	Unchecked	Unchecked	Unchecked	Checked	Unchecked	No history of smoking	No history of alcohol consumption	Unchecked	Unchecked	Unchecked	Unchecked	Unchecked	Unchecked	Checked	C50 - Malignant breast neoplasm			Information not available	Definitive curative treatment (Example: chemotherapy concomitant with radiotherapy)	(0) Completely active, able to perform all activities without restriction	Unchecked	Unchecked	Unchecked	Checked	Unchecked	Unchecked	Unchecked	Unchecked	Unchecked	No	No	Unchecked	Unchecked	Unchecked	Unchecked	Unchecked	60
489	Yes	Yes	Yes	Female	White	Unchecked	Unchecked	Unchecked	Unchecked	Unchecked	Checked	Unchecked	Unchecked	Unchecked	Unchecked	Checked	Unchecked	No history of smoking	No history of alcohol consumption	Unchecked	Unchecked	Unchecked	Unchecked	Unchecked	Unchecked	Checked	C50 - Malignant breast neoplasm			I	Definitive curative treatment (Example: chemotherapy concomitant with radiotherapy)	(0) Completely active, able to perform all activities without restriction	Unchecked	Unchecked	Unchecked	Checked	Unchecked	Unchecked	Unchecked	Unchecked	Unchecked	No	No	Unchecked	Unchecked	Unchecked	Unchecked	Unchecked	57
490	Yes	Yes	Yes	Female	Mixed race	Unchecked	Unchecked	Unchecked	Unchecked	Unchecked	Unchecked	Unchecked	Unchecked	Unchecked	Unchecked	Unchecked	Checked	No history of smoking	No history of alcohol consumption	Unchecked	Unchecked	Unchecked	Unchecked	Unchecked	Unchecked	Checked	C18 - Malignant colon neoplasia			Information not available	Ongoing Surveillance with measurable disease	(0) Completely active, able to perform all activities without restriction	Unchecked	Unchecked	Unchecked	Unchecked	Unchecked	Unchecked	Unchecked	Unchecked	Checked	No	No	Unchecked	Unchecked	Unchecked	Unchecked	Unchecked	55
492	Yes	Yes	Yes	Male	Mixed race	Unchecked	Unchecked	Unchecked	Unchecked	Unchecked	Unchecked	Unchecked	Unchecked	Unchecked	Unchecked	Unchecked	Checked	No history of smoking	No history of alcohol consumption	Unchecked	Unchecked	Unchecked	Unchecked	Unchecked	Unchecked	Checked		C72 - Malignant neoplasia of the spinal cord, cranial nerves and other parts of the central nervous system		Information not available	Ongoing Surveillance with measurable disease	(0) Completely active, able to perform all activities without restriction	Unchecked	Unchecked	Unchecked	Unchecked	Unchecked	Unchecked	Unchecked	Unchecked	Checked	No	No	Unchecked	Unchecked	Unchecked	Unchecked	Unchecked	31
493	Yes	Yes	Yes	Male	Mixed race	Unchecked	Checked	Unchecked	Unchecked	Unchecked	Checked	Unchecked	Unchecked	Unchecked	Unchecked	Checked	Unchecked	No history of smoking	No history of alcohol consumption	Unchecked	Unchecked	Unchecked	Checked	Unchecked	Checked	Unchecked		C61 - Malignant prostate neoplasm		IV	Adjuvant treatment	(0) Completely active, able to perform all activities without restriction	Unchecked	Unchecked	Unchecked	Checked	Unchecked	Unchecked	Unchecked	Unchecked	Unchecked	No	Yes	Checked	Unchecked	Unchecked	Unchecked	Unchecked	70
494	Yes	Yes	Yes	Female	Mixed race	Unchecked	Unchecked	Unchecked	Unchecked	Unchecked	Unchecked	Unchecked	Unchecked	Unchecked	Unchecked	Unchecked	Checked	No history of smoking	No history of alcohol consumption	Unchecked	Unchecked	Unchecked	Unchecked	Unchecked	Unchecked	Checked	Other		C509	Information not available	Ongoing Surveillance with measurable disease	(1) Restriction to rigorous physical activities, is able to perform light and sedentary work	Unchecked	Unchecked	Unchecked	Unchecked	Unchecked	Unchecked	Unchecked	Unchecked	Checked	No	No	Unchecked	Unchecked	Unchecked	Unchecked	Unchecked	61
495	Yes	Yes	Yes	Female	Mixed race	Unchecked	Checked	Unchecked	Unchecked	Unchecked	Checked	Unchecked	Unchecked	Unchecked	Unchecked	Unchecked	Unchecked	No history of smoking	No history of alcohol consumption	Unchecked	Unchecked	Unchecked	Checked	Unchecked	Unchecked	Unchecked	C18 - Malignant colon neoplasia			III	Ongoing Surveillance in Remission	(0) Completely active, able to perform all activities without restriction	Unchecked	Unchecked	Unchecked	Unchecked	Unchecked	Unchecked	Unchecked	Unchecked	Checked	No	No	Unchecked	Unchecked	Unchecked	Unchecked	Unchecked	62
496	Yes	Yes	Yes	Female	White	Checked	Unchecked	Unchecked	Unchecked	Unchecked	Unchecked	Unchecked	Unchecked	Unchecked	Unchecked	Checked	Unchecked	No history of smoking	No history of alcohol consumption	Unchecked	Unchecked	Unchecked	Unchecked	Unchecked	Checked	Unchecked	C54 - Malignant neoplasia of the uterus body			Information not available	Ongoing Surveillance with measurable disease	(0) Completely active, able to perform all activities without restriction	Unchecked	Unchecked	Unchecked	Unchecked	Unchecked	Unchecked	Unchecked	Unchecked	Checked	Yes	No	Unchecked	Unchecked	Unchecked	Unchecked	Unchecked	42
497	Yes	Yes	Yes	Male	Mixed race	Unchecked	Unchecked	Unchecked	Unchecked	Unchecked	Checked	Unchecked	Unchecked	Unchecked	Unchecked	Checked	Unchecked	No history of smoking	No history of alcohol consumption	Unchecked	Unchecked	Unchecked	Unchecked	Unchecked	Checked	Unchecked		C07 - Malignant neoplasia of the parotid gland		Information not available	Ongoing Surveillance with measurable disease	(2) Able to perform all self-care but unable to perform any work activities, standing approximately 50% of the patient's waking hours	Unchecked	Unchecked	Unchecked	Unchecked	Unchecked	Unchecked	Unchecked	Unchecked	Checked	No	No	Unchecked	Unchecked	Unchecked	Unchecked	Unchecked	81
498	Yes	Yes	Yes	Female	Mixed race	Unchecked	Checked	Unchecked	Unchecked	Unchecked	Unchecked	Unchecked	Unchecked	Unchecked	Unchecked	Unchecked	Unchecked	No history of smoking	No history of alcohol consumption	Unchecked	Unchecked	Unchecked	Checked	Unchecked	Unchecked	Unchecked	C50 - Malignant breast neoplasm			II	Ongoing Surveillance in Remission	(1) Restriction to rigorous physical activities, is able to perform light and sedentary work	Unchecked	Unchecked	Unchecked	Unchecked	Unchecked	Unchecked	Unchecked	Unchecked	Checked	No	No	Unchecked	Unchecked	Unchecked	Unchecked	Unchecked	78
499	Yes	Yes	Yes	Female	White	Unchecked	Unchecked	Unchecked	Unchecked	Unchecked	Unchecked	Unchecked	Unchecked	Unchecked	Unchecked	Checked	Unchecked	No history of smoking	No history of alcohol consumption	Unchecked	Unchecked	Unchecked	Unchecked	Unchecked	Checked	Unchecked	C50 - Malignant breast neoplasm			III	Adjuvant treatment	(0) Completely active, able to perform all activities without restriction	Unchecked	Unchecked	Unchecked	Checked	Unchecked	Unchecked	Unchecked	Unchecked	Unchecked	No	No	Unchecked	Unchecked	Unchecked	Unchecked	Unchecked	49
500	Yes	Yes	Yes	Male	Mixed race	Unchecked	Unchecked	Unchecked	Unchecked	Unchecked	Checked	Unchecked	Unchecked	Unchecked	Unchecked	Unchecked	Unchecked	No history of smoking	No history of alcohol consumption	Unchecked	Unchecked	Unchecked	Unchecked	Unchecked	Checked	Unchecked		C61 - Malignant prostate neoplasm		II	Ongoing Surveillance in Remission	(1) Restriction to rigorous physical activities, is able to perform light and sedentary work	Unchecked	Unchecked	Unchecked	Unchecked	Unchecked	Unchecked	Unchecked	Unchecked	Checked	No	No	Unchecked	Unchecked	Unchecked	Unchecked	Unchecked	87
501	Yes	Yes	Yes	Male	Mixed race	Unchecked	Unchecked	Unchecked	Unchecked	Unchecked	Unchecked	Unchecked	Unchecked	Unchecked	Unchecked	Unchecked	Checked	No history of smoking	No history of alcohol consumption	Unchecked	Unchecked	Unchecked	Unchecked	Unchecked	Checked	Unchecked		C61 - Malignant prostate neoplasm		IV	Palliative systemic treatment	(1) Restriction to rigorous physical activities, is able to perform light and sedentary work	Unchecked	Unchecked	Unchecked	Checked	Unchecked	Unchecked	Unchecked	Unchecked	Unchecked	No	No	Unchecked	Unchecked	Unchecked	Unchecked	Unchecked	83
502	Yes	Yes	Yes	Female	Mixed race	Unchecked	Unchecked	Unchecked	Unchecked	Unchecked	Checked	Unchecked	Unchecked	Unchecked	Unchecked	Checked	Unchecked	No history of smoking	No history of alcohol consumption	Unchecked	Checked	Unchecked	Unchecked	Unchecked	Checked	Unchecked	C54 - Malignant neoplasia of the uterus body			II	Ongoing Surveillance in Remission	(1) Restriction to rigorous physical activities, is able to perform light and sedentary work	Unchecked	Unchecked	Unchecked	Unchecked	Unchecked	Unchecked	Unchecked	Unchecked	Checked	Yes	No	Unchecked	Unchecked	Unchecked	Unchecked	Unchecked	71
503	Yes	Yes	Yes	Female	Mixed race	Unchecked	Checked	Unchecked	Unchecked	Unchecked	Checked	Unchecked	Unchecked	Unchecked	Unchecked	Unchecked	Unchecked	No history of smoking	No history of alcohol consumption	Unchecked	Unchecked	Unchecked	Checked	Unchecked	Unchecked	Unchecked	C54 - Malignant neoplasia of the uterus body			I	Ongoing Surveillance in Remission	(0) Completely active, able to perform all activities without restriction	Unchecked	Unchecked	Unchecked	Unchecked	Unchecked	Unchecked	Unchecked	Unchecked	Checked	No	No	Unchecked	Unchecked	Unchecked	Unchecked	Unchecked	69
504	Yes	Yes	Yes	Male	Mixed race	Unchecked	Unchecked	Unchecked	Unchecked	Unchecked	Checked	Unchecked	Checked	Checked	Unchecked	Unchecked	Unchecked	No history of smoking	No history of alcohol consumption	Unchecked	Unchecked	Unchecked	Unchecked	Unchecked	Checked	Unchecked		C90 - Multiple myeloma and malignant neoplasms of plasmocyte		II	Ongoing Surveillance with measurable disease	(3) Able to perform only limited self-care, confined to bed or chair more than 50% of patient's waking hours	Unchecked	Unchecked	Unchecked	Unchecked	Unchecked	Unchecked	Unchecked	Unchecked	Checked	No	No	Unchecked	Unchecked	Unchecked	Unchecked	Unchecked	80
505	Yes	Yes	Yes	Female	White	Unchecked	Unchecked	Unchecked	Unchecked	Unchecked	Checked	Unchecked	Unchecked	Unchecked	Checked	Unchecked	Unchecked	No history of smoking	Current alcohol consumption	Unchecked	Unchecked	Checked	Checked	Unchecked	Unchecked	Unchecked	C71 - Malignant neoplasm of brain			Information not available	Palliative systemic treatment	(3) Able to perform only limited self-care, confined to bed or chair more than 50% of patient's waking hours	Unchecked	Unchecked	Checked	Unchecked	Unchecked	Unchecked	Unchecked	Unchecked	Unchecked	No	No	Unchecked	Unchecked	Unchecked	Unchecked	Unchecked	65
506	Yes	Yes	Yes	Female	White	Unchecked	Unchecked	Unchecked	Unchecked	Unchecked	Unchecked	Unchecked	Unchecked	Unchecked	Unchecked	Checked	Unchecked	No history of smoking	No history of alcohol consumption	Unchecked	Unchecked	Unchecked	Unchecked	Unchecked	Checked	Unchecked	C50 - Malignant breast neoplasm			Information not available	Ongoing Surveillance with measurable disease	(0) Completely active, able to perform all activities without restriction	Unchecked	Unchecked	Unchecked	Unchecked	Unchecked	Unchecked	Unchecked	Unchecked	Checked	No	No	Unchecked	Unchecked	Unchecked	Unchecked	Unchecked	56
507	Yes	Yes	Yes	Female	Mixed race	Unchecked	Unchecked	Unchecked	Unchecked	Unchecked	Unchecked	Unchecked	Unchecked	Unchecked	Unchecked	Unchecked	Checked	No history of smoking	No history of alcohol consumption	Unchecked	Unchecked	Unchecked	Unchecked	Unchecked	Unchecked	Checked	C17 - Malignant neoplasm of the small intestine			Information not available	Ongoing Surveillance with measurable disease	(0) Completely active, able to perform all activities without restriction	Unchecked	Unchecked	Unchecked	Unchecked	Unchecked	Unchecked	Unchecked	Unchecked	Checked	No	No	Unchecked	Unchecked	Unchecked	Unchecked	Unchecked	51
508	Yes	Yes	Yes	Female	White	Unchecked	Unchecked	Unchecked	Unchecked	Unchecked	Unchecked	Unchecked	Unchecked	Unchecked	Unchecked	Checked	Unchecked	No history of smoking	No history of alcohol consumption	Unchecked	Unchecked	Unchecked	Unchecked	Unchecked	Checked	Unchecked	C43 - Malignant Skin Melanoma			I	Ongoing Surveillance in Remission	(0) Completely active, able to perform all activities without restriction	Unchecked	Unchecked	Unchecked	Unchecked	Unchecked	Unchecked	Unchecked	Unchecked	Checked	No	No	Unchecked	Unchecked	Unchecked	Unchecked	Unchecked	65
509	Yes	Yes	Yes	Female	White	Unchecked	Unchecked	Unchecked	Unchecked	Unchecked	Unchecked	Unchecked	Unchecked	Unchecked	Unchecked	Unchecked	Checked	No history of smoking	Former alcohol consumption	Unchecked	Unchecked	Unchecked	Unchecked	Unchecked	Unchecked	Checked	C71 - Malignant neoplasm of brain			Information not available	Ongoing Surveillance in Remission	(1) Restriction to rigorous physical activities, is able to perform light and sedentary work	Unchecked	Unchecked	Unchecked	Unchecked	Unchecked	Unchecked	Unchecked	Unchecked	Checked	No	No	Unchecked	Unchecked	Unchecked	Unchecked	Unchecked	58
510	Yes	Yes	Yes	Male	Mixed race	Unchecked	Unchecked	Unchecked	Unchecked	Unchecked	Unchecked	Unchecked	Unchecked	Unchecked	Unchecked	Unchecked	Checked	No history of smoking	No history of alcohol consumption	Unchecked	Checked	Unchecked	Unchecked	Unchecked	Checked	Unchecked		C61 - Malignant prostate neoplasm		IV	Palliative systemic treatment	(1) Restriction to rigorous physical activities, is able to perform light and sedentary work	Unchecked	Unchecked	Checked	Unchecked	Unchecked	Unchecked	Unchecked	Unchecked	Unchecked	No	Yes	Unchecked	Checked	Unchecked	Unchecked	Unchecked	72
511	Yes	Yes	Yes	Female	Mixed race	Unchecked	Unchecked	Unchecked	Unchecked	Unchecked	Unchecked	Unchecked	Unchecked	Unchecked	Checked	Unchecked	Unchecked	Ex-Smoker	Former alcohol consumption	Unchecked	Unchecked	Unchecked	Unchecked	Unchecked	Unchecked	Checked	C21 - Malignant neoplasia of the anus and anal canal			III	Ongoing Surveillance with measurable disease	(1) Restriction to rigorous physical activities, is able to perform light and sedentary work	Unchecked	Unchecked	Unchecked	Unchecked	Unchecked	Unchecked	Unchecked	Unchecked	Checked	No	No	Unchecked	Unchecked	Unchecked	Unchecked	Unchecked	66
512	Yes	Yes	Yes	Female	Black	Checked	Unchecked	Unchecked	Unchecked	Unchecked	Checked	Unchecked	Unchecked	Unchecked	Unchecked	Unchecked	Unchecked	No history of smoking	No history of alcohol consumption	Unchecked	Unchecked	Unchecked	Unchecked	Unchecked	Checked	Unchecked	C50 - Malignant breast neoplasm			II	Ongoing Surveillance in Remission	(0) Completely active, able to perform all activities without restriction	Unchecked	Unchecked	Unchecked	Checked	Unchecked	Unchecked	Unchecked	Unchecked	Unchecked	No	No	Unchecked	Unchecked	Unchecked	Unchecked	Unchecked	64
513	Yes	Yes	Yes	Male	White	Unchecked	Checked	Unchecked	Unchecked	Unchecked	Checked	Unchecked	Unchecked	Unchecked	Unchecked	Unchecked	Unchecked	No history of smoking	No history of alcohol consumption	Unchecked	Checked	Checked	Checked	Unchecked	Unchecked	Unchecked		C34 - Malignant neoplasia of bronchi and lungs		III		(1) Restriction to rigorous physical activities, is able to perform light and sedentary work	Unchecked	Unchecked	Unchecked	Unchecked	Unchecked	Checked	Unchecked	Unchecked	Unchecked	Yes	No	Unchecked	Unchecked	Unchecked	Unchecked	Unchecked	63
514	Yes	Yes	Yes	Female	White	Unchecked	Unchecked	Unchecked	Unchecked	Unchecked	Checked	Unchecked	Unchecked	Unchecked	Unchecked	Checked	Unchecked	No history of smoking	No history of alcohol consumption	Unchecked	Unchecked	Unchecked	Unchecked	Unchecked	Checked	Unchecked	C56 - Malignant ovary neoplasia			Information not available	Adjuvant treatment	(0) Completely active, able to perform all activities without restriction	Unchecked	Unchecked	Checked	Unchecked	Unchecked	Unchecked	Unchecked	Unchecked	Unchecked	No	No	Unchecked	Unchecked	Unchecked	Unchecked	Unchecked	69
515	Yes	Yes	Yes	Female	White	Unchecked	Unchecked	Unchecked	Unchecked	Unchecked	Checked	Unchecked	Unchecked	Unchecked	Unchecked	Unchecked	Unchecked	No history of smoking	No history of alcohol consumption	Unchecked	Unchecked	Unchecked	Unchecked	Unchecked	Unchecked	Checked	C50 - Malignant breast neoplasm			II	Neoadjuvant treatment	(0) Completely active, able to perform all activities without restriction	Checked	Unchecked	Checked	Unchecked	Unchecked	Unchecked	Unchecked	Unchecked	Unchecked	No	No	Unchecked	Unchecked	Unchecked	Unchecked	Unchecked	68
516	Yes	Yes	Yes	Female	White	Unchecked	Unchecked	Unchecked	Unchecked	Unchecked	Unchecked	Unchecked	Unchecked	Unchecked	Unchecked	Unchecked	Checked	No history of smoking	No history of alcohol consumption	Unchecked	Unchecked	Unchecked	Unchecked	Unchecked	Unchecked	Checked	C15 - Malignant neoplasia of the esophagus			III	Best supportive care	(2) Able to perform all self-care but unable to perform any work activities, standing approximately 50% of the patient's waking hours	Unchecked	Checked	Checked	Unchecked	Unchecked	Unchecked	Unchecked	Unchecked	Unchecked	No	No	Unchecked	Unchecked	Unchecked	Unchecked	Unchecked	63
518	Yes	Yes	Yes	Male	White	Unchecked	Checked	Unchecked	Unchecked	Unchecked	Checked	Unchecked	Unchecked	Unchecked	Unchecked	Unchecked	Unchecked	No history of smoking	No history of alcohol consumption	Unchecked	Unchecked	Unchecked	Checked	Unchecked	Unchecked	Unchecked		C61 - Malignant prostate neoplasm		Information not available	Ongoing Surveillance with measurable disease	(1) Restriction to rigorous physical activities, is able to perform light and sedentary work	Unchecked	Unchecked	Unchecked	Unchecked	Unchecked	Unchecked	Unchecked	Unchecked	Checked	No	No	Unchecked	Unchecked	Unchecked	Unchecked	Unchecked	78
520	Yes	Yes	Yes	Female	Mixed race	Unchecked	Unchecked	Unchecked	Unchecked	Unchecked	Unchecked	Unchecked	Unchecked	Unchecked	Checked	Unchecked	Unchecked	No history of smoking	No history of alcohol consumption	Unchecked	Unchecked	Unchecked	Unchecked	Unchecked	Unchecked	Checked	C71 - Malignant neoplasm of brain			Information not available	Best supportive care	(4) Completely unable to perform basic self-care, completely confined to bed or chair	Unchecked	Unchecked	Unchecked	Unchecked	Unchecked	Unchecked	Unchecked	Unchecked	Checked	No	No	Unchecked	Unchecked	Unchecked	Unchecked	Unchecked	59
521	Yes	Yes	Yes	Male	Mixed race	Unchecked	Unchecked	Unchecked	Unchecked	Unchecked	Unchecked	Unchecked	Unchecked	Unchecked	Unchecked	Unchecked	Checked	Ex-Smoker	Former alcohol consumption	Unchecked	Unchecked	Checked	Unchecked	Unchecked	Unchecked	Unchecked		C61 - Malignant prostate neoplasm		IV	Palliative systemic treatment	(4) Completely unable to perform basic self-care, completely confined to bed or chair	Unchecked	Unchecked	Unchecked	Checked	Unchecked	Unchecked	Unchecked	Unchecked	Unchecked	No	No	Unchecked	Unchecked	Unchecked	Unchecked	Unchecked	62
522	Yes	Yes	Yes	Male	Mixed race	Unchecked	Unchecked	Unchecked	Unchecked	Unchecked	Checked	Unchecked	Unchecked	Unchecked	Unchecked	Unchecked	Unchecked	No history of smoking	No history of alcohol consumption	Unchecked	Unchecked	Unchecked	Unchecked	Unchecked	Unchecked	Checked		C61 - Malignant prostate neoplasm		IV	Palliative systemic treatment	(2) Able to perform all self-care but unable to perform any work activities, standing approximately 50% of the patient's waking hours	Unchecked	Unchecked	Unchecked	Checked	Unchecked	Unchecked	Unchecked	Unchecked	Unchecked	No	No	Unchecked	Unchecked	Unchecked	Unchecked	Unchecked	58
523	Yes	Yes	Yes	Male	Mixed race	Unchecked	Unchecked	Unchecked	Unchecked	Unchecked	Unchecked	Unchecked	Unchecked	Unchecked	Unchecked	Unchecked	Checked	No history of smoking	No history of alcohol consumption	Unchecked	Unchecked	Unchecked	Unchecked	Unchecked	Unchecked	Checked		C91 - Lymphoid leukemia		Information not available	Definitive curative treatment (Example: chemotherapy concomitant with radiotherapy)	(1) Restriction to rigorous physical activities, is able to perform light and sedentary work	Unchecked	Unchecked	Checked	Unchecked	Unchecked	Unchecked	Unchecked	Unchecked	Unchecked	No	No	Unchecked	Unchecked	Unchecked	Unchecked	Unchecked	24
524	Yes	Yes	Yes	Male	White	Unchecked	Unchecked	Unchecked	Unchecked	Unchecked	Unchecked	Unchecked	Unchecked	Unchecked	Unchecked	Checked	Unchecked	Ex-Smoker	Former alcohol consumption	Unchecked	Unchecked	Unchecked	Unchecked	Unchecked	Checked	Unchecked		C32 - Malignant neoplasia of the larynx		III	Adjuvant treatment	(1) Restriction to rigorous physical activities, is able to perform light and sedentary work	Unchecked	Unchecked	Checked	Unchecked	Unchecked	Unchecked	Unchecked	Unchecked	Unchecked	No	No	Unchecked	Unchecked	Unchecked	Unchecked	Unchecked	63
525	Yes	Yes	Yes	Male	Mixed race	Unchecked	Unchecked	Unchecked	Unchecked	Unchecked	Checked	Unchecked	Unchecked	Unchecked	Unchecked	Checked	Unchecked	No history of smoking	No history of alcohol consumption	Unchecked	Unchecked	Unchecked	Unchecked	Unchecked	Checked	Unchecked		C61 - Malignant prostate neoplasm		IV	Palliative systemic treatment	(3) Able to perform only limited self-care, confined to bed or chair more than 50% of patient's waking hours	Unchecked	Unchecked	Unchecked	Checked	Unchecked	Unchecked	Unchecked	Checked	Unchecked	No	No	Unchecked	Unchecked	Unchecked	Unchecked	Unchecked	82
526	Yes	Yes	Yes	Female	Mixed race	Unchecked	Unchecked	Unchecked	Unchecked	Unchecked	Checked	Unchecked	Checked	Unchecked	Checked	Unchecked	Unchecked	No history of smoking	No history of alcohol consumption	Unchecked	Unchecked	Checked	Unchecked	Unchecked	Unchecked	Unchecked	C90 - Multiple myeloma and malignant neoplasms of plasmocyte			Information not available	Palliative systemic treatment	(3) Able to perform only limited self-care, confined to bed or chair more than 50% of patient's waking hours	Unchecked	Unchecked	Checked	Unchecked	Unchecked	Unchecked	Unchecked	Unchecked	Unchecked	No	No	Unchecked	Unchecked	Unchecked	Unchecked	Unchecked	64
527	Yes	Yes	Yes	Female	Mixed race	Unchecked	Unchecked	Unchecked	Unchecked	Unchecked	Unchecked	Unchecked	Unchecked	Unchecked	Unchecked	Unchecked	Checked	No history of smoking	No history of alcohol consumption	Unchecked	Unchecked	Unchecked	Unchecked	Unchecked	Unchecked	Checked	C81 - Hodgkin's disease			III	Definitive curative treatment (Example: chemotherapy concomitant with radiotherapy)	(1) Restriction to rigorous physical activities, is able to perform light and sedentary work	Unchecked	Unchecked	Checked	Unchecked	Unchecked	Unchecked	Unchecked	Unchecked	Unchecked	No	No	Unchecked	Unchecked	Unchecked	Unchecked	Unchecked	24
528	Yes	Yes	Yes	Female	Mixed race	Unchecked	Unchecked	Unchecked	Unchecked	Unchecked	Unchecked	Unchecked	Unchecked	Unchecked	Unchecked	Checked	Unchecked	No history of smoking	No history of alcohol consumption	Unchecked	Unchecked	Unchecked	Unchecked	Unchecked	Unchecked	Checked	C92 - myeloid leukemia			Information not available	Definitive curative treatment (Example: chemotherapy concomitant with radiotherapy)	(1) Restriction to rigorous physical activities, is able to perform light and sedentary work	Unchecked	Unchecked	Checked	Unchecked	Unchecked	Unchecked	Unchecked	Unchecked	Unchecked	No	No	Unchecked	Unchecked	Unchecked	Unchecked	Unchecked	40
529	Yes	Yes	Yes	Female	Mixed race	Unchecked	Checked	Unchecked	Unchecked	Unchecked	Checked	Unchecked	Unchecked	Unchecked	Unchecked	Checked	Unchecked	No history of smoking	No history of alcohol consumption	Unchecked	Unchecked	Unchecked	Checked	Checked	Unchecked	Unchecked	C50 - Malignant breast neoplasm			III	Ongoing Surveillance in Remission	(1) Restriction to rigorous physical activities, is able to perform light and sedentary work	Unchecked	Unchecked	Unchecked	Unchecked	Unchecked	Unchecked	Unchecked	Unchecked	Checked	No	No	Unchecked	Unchecked	Unchecked	Unchecked	Unchecked	69
530	Yes	Yes	Yes	Female	White	Unchecked	Unchecked	Unchecked	Unchecked	Unchecked	Unchecked	Unchecked	Unchecked	Unchecked	Unchecked	Checked	Unchecked	No history of smoking	No history of alcohol consumption	Unchecked	Unchecked	Unchecked	Unchecked	Unchecked	Checked	Unchecked	C50 - Malignant breast neoplasm			III	Ongoing Surveillance in Remission	(1) Restriction to rigorous physical activities, is able to perform light and sedentary work	Unchecked	Unchecked	Unchecked	Unchecked	Unchecked	Unchecked	Unchecked	Unchecked	Checked	No	No	Unchecked	Unchecked	Unchecked	Unchecked	Unchecked	69
532	Yes	Yes	Yes	Female	Mixed race	Unchecked	Unchecked	Unchecked	Unchecked	Unchecked	Unchecked	Checked	Unchecked	Unchecked	Unchecked	Unchecked	Unchecked	No history of smoking	No history of alcohol consumption	Unchecked	Unchecked	Unchecked	Unchecked	Unchecked	Checked	Unchecked	C18 - Malignant colon neoplasia			II	Ongoing Surveillance in Remission	(0) Completely active, able to perform all activities without restriction	Unchecked	Unchecked	Unchecked	Unchecked	Unchecked	Unchecked	Unchecked	Unchecked	Checked	No	No	Unchecked	Unchecked	Unchecked	Unchecked	Unchecked	68
533	Yes	Yes	Yes	Male	White	Unchecked	Unchecked	Unchecked	Unchecked	Unchecked	Unchecked	Checked	Unchecked	Unchecked	Unchecked	Checked	Unchecked	No history of smoking	No history of alcohol consumption	Unchecked	Unchecked	Unchecked	Unchecked	Unchecked	Checked	Unchecked		C34 - Malignant neoplasia of bronchi and lungs		IV	Palliative systemic treatment	(1) Restriction to rigorous physical activities, is able to perform light and sedentary work	Unchecked	Unchecked	Unchecked	Unchecked	Unchecked	Unchecked	Checked	Unchecked	Unchecked	No	No	Unchecked	Unchecked	Unchecked	Unchecked	Unchecked	55
534	Yes	Yes	Yes	Female	White	Unchecked	Checked	Unchecked	Unchecked	Unchecked	Checked	Unchecked	Unchecked	Unchecked	Unchecked	Unchecked	Unchecked	No history of smoking	No history of alcohol consumption	Unchecked	Unchecked	Unchecked	Checked	Checked	Unchecked	Unchecked	C83 - Diffuse No -Hodgkin Lymphoma			III	Definitive curative treatment (Example: chemotherapy concomitant with radiotherapy)	(1) Restriction to rigorous physical activities, is able to perform light and sedentary work	Unchecked	Unchecked	Checked	Unchecked	Unchecked	Unchecked	Checked	Unchecked	Unchecked	No	Yes	Checked	Unchecked	Unchecked	Unchecked	Unchecked	71
536	Yes	Yes	Yes	Female	Mixed race	Unchecked	Unchecked	Unchecked	Unchecked	Unchecked	Unchecked	Unchecked	Unchecked	Unchecked	Unchecked	Unchecked	Checked	No history of smoking	No history of alcohol consumption	Unchecked	Unchecked	Unchecked	Unchecked	Unchecked	Unchecked	Checked	C50 - Malignant breast neoplasm			III	Neoadjuvant treatment	(0) Completely active, able to perform all activities without restriction	Unchecked	Unchecked	Checked	Unchecked	Unchecked	Unchecked	Unchecked	Unchecked	Unchecked	No	Yes	Checked	Unchecked	Unchecked	Unchecked	Unchecked	43
539	Yes	Yes	Yes	Male	White	Unchecked	Checked	Unchecked	Unchecked	Unchecked	Unchecked	Unchecked	Unchecked	Unchecked	Checked	Unchecked	Unchecked	No history of smoking	Current alcohol consumption	Unchecked	Unchecked	Unchecked	Checked	Checked	Unchecked	Unchecked		C82 - No -Hodgkin lymphoma, follicular (nodular)		IV	Ongoing Surveillance with measurable disease	(0) Completely active, able to perform all activities without restriction	Unchecked	Unchecked	Checked	Unchecked	Unchecked	Unchecked	Checked	Unchecked	Unchecked	No	Yes	Unchecked	Unchecked	Unchecked	Unchecked	Checked	70
540	Yes	Yes	Yes	Female	Mixed race	Unchecked	Unchecked	Unchecked	Unchecked	Unchecked	Unchecked	Unchecked	Unchecked	Unchecked	Unchecked	Unchecked	Checked	No history of smoking	No history of alcohol consumption	Unchecked	Unchecked	Unchecked	Unchecked	Unchecked	Checked	Unchecked	C53 - Malignant neoplasia of the cervix			II	Palliative systemic treatment	(1) Restriction to rigorous physical activities, is able to perform light and sedentary work	Unchecked	Unchecked	Checked	Unchecked	Unchecked	Unchecked	Unchecked	Checked	Unchecked	No	No	Unchecked	Unchecked	Unchecked	Unchecked	Unchecked	44
541	Yes	Yes	Yes	Female	White	Unchecked	Unchecked	Unchecked	Unchecked	Unchecked	Unchecked	Unchecked	Unchecked	Unchecked	Unchecked	Checked	Unchecked	Ex-Smoker	No history of alcohol consumption	Unchecked	Unchecked	Unchecked	Unchecked	Unchecked	Checked	Unchecked	C50 - Malignant breast neoplasm			II	Adjuvant treatment	(0) Completely active, able to perform all activities without restriction	Unchecked	Unchecked	Unchecked	Checked	Unchecked	Unchecked	Unchecked	Unchecked	Unchecked	No	No	Unchecked	Unchecked	Unchecked	Unchecked	Unchecked	58
542	Yes	Yes	Yes	Female	White	Unchecked	Unchecked	Unchecked	Unchecked	Unchecked	Unchecked	Unchecked	Unchecked	Unchecked	Checked	Unchecked	Unchecked	No history of smoking	No history of alcohol consumption	Unchecked	Unchecked	Unchecked	Unchecked	Unchecked	Checked	Unchecked	C50 - Malignant breast neoplasm			II	Palliative systemic treatment	(0) Completely active, able to perform all activities without restriction	Unchecked	Unchecked	Unchecked	Checked	Checked	Unchecked	Unchecked	Checked	Unchecked	No	Yes	Checked	Unchecked	Unchecked	Unchecked	Unchecked	47
543	Yes	Yes	Yes	Female	White	Unchecked	Unchecked	Unchecked	Unchecked	Unchecked	Checked	Unchecked	Unchecked	Unchecked	Unchecked	Unchecked	Unchecked	No history of smoking	No history of alcohol consumption	Unchecked	Unchecked	Unchecked	Unchecked	Checked	Unchecked	Unchecked	C50 - Malignant breast neoplasm			II	Palliative systemic treatment	(0) Completely active, able to perform all activities without restriction	Unchecked	Unchecked	Unchecked	Checked	Unchecked	Unchecked	Checked	Unchecked	Unchecked	No	Yes	Checked	Unchecked	Unchecked	Unchecked	Unchecked	64
544	Yes	Yes	Yes	Female	White	Unchecked	Unchecked	Unchecked	Unchecked	Unchecked	Unchecked	Unchecked	Unchecked	Unchecked	Unchecked	Unchecked	Checked	No history of smoking	No history of alcohol consumption	Unchecked	Unchecked	Unchecked	Unchecked	Unchecked	Unchecked	Checked	C50 - Malignant breast neoplasm			Information not available	Neoadjuvant treatment	(0) Completely active, able to perform all activities without restriction	Unchecked	Unchecked	Checked	Unchecked	Unchecked	Unchecked	Checked	Unchecked	Unchecked	No	Yes	Checked	Unchecked	Unchecked	Unchecked	Unchecked	60
545	Yes	Yes	Yes	Female	White	Unchecked	Unchecked	Unchecked	Unchecked	Unchecked	Unchecked	Unchecked	Unchecked	Unchecked	Unchecked	Unchecked	Checked	No history of smoking	No history of alcohol consumption	Unchecked	Unchecked	Unchecked	Unchecked	Unchecked	Unchecked	Checked	C50 - Malignant breast neoplasm			II	Adjuvant treatment	(0) Completely active, able to perform all activities without restriction	Unchecked	Unchecked	Checked	Unchecked	Unchecked	Unchecked	Unchecked	Unchecked	Unchecked	No	No	Unchecked	Unchecked	Unchecked	Unchecked	Unchecked	54
546	Yes	Yes	Yes	Female	White	Unchecked	Unchecked	Unchecked	Unchecked	Unchecked	Unchecked	Unchecked	Unchecked	Unchecked	Unchecked	Unchecked	Checked	No history of smoking	No history of alcohol consumption	Unchecked	Unchecked	Unchecked	Unchecked	Unchecked	Unchecked	Checked	C50 - Malignant breast neoplasm			II	Adjuvant treatment	(0) Completely active, able to perform all activities without restriction	Unchecked	Checked	Unchecked	Checked	Unchecked	Unchecked	Unchecked	Unchecked	Unchecked	No	No	Unchecked	Unchecked	Unchecked	Unchecked	Unchecked	46
547	Yes	Yes	Yes	Female	White	Unchecked	Unchecked	Unchecked	Unchecked	Unchecked	Unchecked	Unchecked	Unchecked	Unchecked	Unchecked	Unchecked	Checked	Smoker	No history of alcohol consumption	Unchecked	Unchecked	Unchecked	Unchecked	Unchecked	Checked	Unchecked	C50 - Malignant breast neoplasm			III	Palliative systemic treatment	(1) Restriction to rigorous physical activities, is able to perform light and sedentary work	Unchecked	Checked	Checked	Unchecked	Unchecked	Unchecked	Checked	Unchecked	Unchecked	No	No	Unchecked	Unchecked	Unchecked	Unchecked	Unchecked	34
548	Yes	Yes	Yes	Female	White	Unchecked	Checked	Unchecked	Unchecked	Unchecked	Checked	Unchecked	Unchecked	Unchecked	Checked	Unchecked	Unchecked	No history of smoking	No history of alcohol consumption	Unchecked	Unchecked	Unchecked	Checked	Checked	Unchecked	Unchecked	C50 - Malignant breast neoplasm			I	Palliative systemic treatment	(0) Completely active, able to perform all activities without restriction	Unchecked	Unchecked	Unchecked	Checked	Unchecked	Unchecked	Checked	Unchecked	Unchecked	No	Yes	Checked	Unchecked	Unchecked	Unchecked	Unchecked	41
549	Yes	Yes	Yes	Female	White	Unchecked	Checked	Unchecked	Unchecked	Unchecked	Unchecked	Unchecked	Unchecked	Unchecked	Unchecked	Unchecked	Unchecked	No history of smoking	No history of alcohol consumption	Unchecked	Unchecked	Unchecked	Checked	Unchecked	Unchecked	Unchecked	C50 - Malignant breast neoplasm			I	Adjuvant treatment	(0) Completely active, able to perform all activities without restriction	Unchecked	Checked	Unchecked	Checked	Unchecked	Unchecked	Unchecked	Unchecked	Unchecked	No	No	Unchecked	Unchecked	Unchecked	Unchecked	Unchecked	49
550	Yes	Yes	Yes	Female	Mixed race	Unchecked	Unchecked	Unchecked	Unchecked	Unchecked	Unchecked	Unchecked	Unchecked	Unchecked	Unchecked	Checked	Unchecked	Ex-Smoker	No history of alcohol consumption	Unchecked	Checked	Unchecked	Unchecked	Unchecked	Unchecked	Unchecked	C34 - Malignant neoplasia of bronchi and lungs			IV	Palliative systemic treatment	(3) Able to perform only limited self-care, confined to bed or chair more than 50% of patient's waking hours	Unchecked	Unchecked	Checked	Unchecked	Unchecked	Unchecked	Unchecked	Unchecked	Unchecked	No		Unchecked	Unchecked	Unchecked	Unchecked	Unchecked	62
551	Yes	Yes	Yes	Female	Mixed race	Unchecked	Checked	Unchecked	Unchecked	Unchecked	Checked	Unchecked	Unchecked	Unchecked	Unchecked	Checked	Unchecked	No history of smoking	No history of alcohol consumption	Unchecked	Unchecked	Unchecked	Checked	Checked	Checked	Unchecked	C91 - Lymphoid leukemia			Information not available	Palliative systemic treatment	(3) Able to perform only limited self-care, confined to bed or chair more than 50% of patient's waking hours	Unchecked	Unchecked	Unchecked	Unchecked	Unchecked	Unchecked	Unchecked	Checked	Unchecked	No	Yes	Checked	Unchecked	Unchecked	Unchecked	Unchecked	83
552	Yes	Yes	Yes	Female	White	Unchecked	Unchecked	Unchecked	Unchecked	Unchecked	Checked	Unchecked	Unchecked	Unchecked	Unchecked	Checked	Unchecked	No history of smoking	No history of alcohol consumption	Unchecked	Unchecked	Unchecked	Unchecked	Unchecked	Checked	Unchecked	C50 - Malignant breast neoplasm			II	Neoadjuvant treatment	(1) Restriction to rigorous physical activities, is able to perform light and sedentary work	Unchecked	Unchecked	Checked	Unchecked	Unchecked	Unchecked	Unchecked	Unchecked	Unchecked	No	No	Unchecked	Unchecked	Unchecked	Unchecked	Unchecked	80
553	Yes	Yes	Yes	Female	Black	Unchecked	Unchecked	Unchecked	Unchecked	Unchecked	Unchecked	Unchecked	Unchecked	Unchecked	Unchecked	Unchecked	Checked	No history of smoking	No history of alcohol consumption	Unchecked	Unchecked	Unchecked	Unchecked	Unchecked	Unchecked	Checked	C18 - Malignant colon neoplasia			IV	Ongoing Surveillance with measurable disease	(1) Restriction to rigorous physical activities, is able to perform light and sedentary work	Unchecked	Unchecked	Checked	Unchecked	Unchecked	Unchecked	Unchecked	Unchecked	Unchecked	No	No	Unchecked	Unchecked	Unchecked	Unchecked	Unchecked	49
554	Yes	Yes	Yes	Female	White	Unchecked	Unchecked	Unchecked	Unchecked	Unchecked	Checked	Unchecked	Unchecked	Unchecked	Checked	Unchecked	Unchecked	No history of smoking	No history of alcohol consumption	Unchecked	Unchecked	Unchecked	Unchecked	Unchecked	Checked	Unchecked	C50 - Malignant breast neoplasm			III	Adjuvant treatment	(0) Completely active, able to perform all activities without restriction	Checked	Checked	Unchecked	Checked	Unchecked	Unchecked	Checked	Unchecked	Unchecked	No	Yes	Checked	Unchecked	Unchecked	Unchecked	Unchecked	51
555	Yes	Yes	Yes	Male	White	Unchecked	Unchecked	Unchecked	Unchecked	Unchecked	Unchecked	Unchecked	Unchecked	Unchecked	Unchecked	Unchecked	Checked	No history of smoking	No history of alcohol consumption	Unchecked	Unchecked	Unchecked	Unchecked	Unchecked	Unchecked	Checked		C84 - Lymphomas of tater and peripheral cells		Information not available	Ongoing Surveillance in Remission	(1) Restriction to rigorous physical activities, is able to perform light and sedentary work	Unchecked	Unchecked	Unchecked	Unchecked	Unchecked	Unchecked	Unchecked	Unchecked	Checked	No	No	Unchecked	Unchecked	Unchecked	Unchecked	Unchecked	85
556	Yes	Yes	Yes	Female	Mixed race	Unchecked	Unchecked	Unchecked	Unchecked	Unchecked	Unchecked	Unchecked	Unchecked	Unchecked	Unchecked	Unchecked	Checked	No history of smoking	No history of alcohol consumption	Unchecked	Unchecked	Unchecked	Unchecked	Unchecked	Unchecked	Checked	C50 - Malignant breast neoplasm			IV	Palliative systemic treatment	(1) Restriction to rigorous physical activities, is able to perform light and sedentary work	Unchecked	Unchecked	Checked	Unchecked	Unchecked	Checked	Unchecked	Unchecked	Unchecked	No	Yes	Checked	Unchecked	Unchecked	Unchecked	Unchecked	58
557	Yes	Yes	Yes	Female	White	Unchecked	Unchecked	Unchecked	Unchecked	Unchecked	Unchecked	Unchecked	Unchecked	Unchecked	Unchecked	Unchecked	Checked	No history of smoking	No history of alcohol consumption	Unchecked	Unchecked	Unchecked	Unchecked	Unchecked	Unchecked	Checked	C50 - Malignant breast neoplasm			II	Neoadjuvant treatment	(1) Restriction to rigorous physical activities, is able to perform light and sedentary work	Unchecked	Unchecked	Checked	Unchecked	Unchecked	Unchecked	Unchecked	Unchecked	Unchecked	No	Yes	Checked	Unchecked	Unchecked	Unchecked	Unchecked	51
558	Yes	Yes	Yes	Male	Black	Unchecked	Unchecked	Unchecked	Unchecked	Unchecked	Checked	Unchecked	Unchecked	Unchecked	Unchecked	Unchecked	Unchecked	Smoker	No history of alcohol consumption	Unchecked	Unchecked	Unchecked	Unchecked	Checked	Unchecked	Unchecked		C61 - Malignant prostate neoplasm		IV	Palliative systemic treatment	(2) Able to perform all self-care but unable to perform any work activities, standing approximately 50% of the patient's waking hours	Unchecked	Unchecked	Checked	Unchecked	Unchecked	Unchecked	Unchecked	Unchecked	Unchecked	No	No	Unchecked	Unchecked	Unchecked	Unchecked	Unchecked	70
559	Yes	Yes	Yes	Female	White	Unchecked	Unchecked	Unchecked	Unchecked	Unchecked	Unchecked	Unchecked	Unchecked	Unchecked	Unchecked	Unchecked	Checked	No history of smoking	No history of alcohol consumption	Unchecked	Unchecked	Unchecked	Unchecked	Unchecked	Unchecked	Checked	C50 - Malignant breast neoplasm			II	Neoadjuvant treatment	(1) Restriction to rigorous physical activities, is able to perform light and sedentary work	Unchecked	Unchecked	Checked	Unchecked	Unchecked	Unchecked	Unchecked	Unchecked	Unchecked	No	Yes	Checked	Unchecked	Unchecked	Unchecked	Unchecked	37
560	Yes	Yes	Yes	Female	Mixed race	Unchecked	Unchecked	Unchecked	Unchecked	Unchecked	Checked	Unchecked	Unchecked	Unchecked	Unchecked	Checked	Unchecked	No history of smoking	No history of alcohol consumption	Unchecked	Unchecked	Unchecked	Unchecked	Checked	Checked	Unchecked	C50 - Malignant breast neoplasm			I	Adjuvant treatment	(1) Restriction to rigorous physical activities, is able to perform light and sedentary work	Unchecked	Unchecked	Checked	Unchecked	Unchecked	Unchecked	Unchecked	Unchecked	Unchecked	No	Yes	Checked	Unchecked	Unchecked	Unchecked	Unchecked	68
561	Yes	Yes	Yes	Male	White	Unchecked	Unchecked	Unchecked	Unchecked	Unchecked	Unchecked	Unchecked	Unchecked	Unchecked	Unchecked	Unchecked	Checked	No history of smoking	No history of alcohol consumption	Unchecked	Unchecked	Unchecked	Unchecked	Unchecked	Unchecked	Checked		C61 - Malignant prostate neoplasm		Information not available	Definitive curative treatment (Example: chemotherapy concomitant with radiotherapy)	(1) Restriction to rigorous physical activities, is able to perform light and sedentary work	Unchecked	Unchecked	Unchecked	Checked	Unchecked	Unchecked	Unchecked	Unchecked	Unchecked	No	No	Unchecked	Unchecked	Unchecked	Unchecked	Unchecked	69
562	Yes	Yes	Yes	Female	Black	Unchecked	Unchecked	Unchecked	Unchecked	Unchecked	Checked	Unchecked	Unchecked	Unchecked	Unchecked	Checked	Unchecked	Ex-Smoker	Current alcohol consumption	Unchecked	Unchecked	Checked	Unchecked	Checked	Unchecked	Unchecked	C50 - Malignant breast neoplasm			III	Adjuvant treatment	(1) Restriction to rigorous physical activities, is able to perform light and sedentary work	Unchecked	Unchecked	Checked	Unchecked	Unchecked	Unchecked	Unchecked	Unchecked	Unchecked	No	Yes	Checked	Unchecked	Unchecked	Unchecked	Unchecked	65
563	Yes	Yes	Yes	Male	Other	Unchecked	Unchecked	Unchecked	Unchecked	Unchecked	Unchecked	Unchecked	Unchecked	Unchecked	Unchecked	Unchecked	Checked	Smoker	No history of alcohol consumption	Unchecked	Unchecked	Unchecked	Unchecked	Unchecked	Unchecked	Checked		C15 - Malignant neoplasia of the esophagus		IV	Palliative systemic treatment	(1) Restriction to rigorous physical activities, is able to perform light and sedentary work	Unchecked	Unchecked	Checked	Unchecked	Unchecked	Unchecked	Unchecked	Unchecked	Unchecked	No	No	Unchecked	Unchecked	Unchecked	Unchecked	Unchecked	70
564	Yes	Yes	Yes	Female	Mixed race	Unchecked	Unchecked	Unchecked	Unchecked	Unchecked	Unchecked	Unchecked	Unchecked	Unchecked	Unchecked	Unchecked	Checked	No history of smoking	No history of alcohol consumption	Unchecked	Unchecked	Unchecked	Unchecked	Unchecked	Unchecked	Checked	C34 - Malignant neoplasia of bronchi and lungs			IV	Palliative systemic treatment	(1) Restriction to rigorous physical activities, is able to perform light and sedentary work	Unchecked	Unchecked	Checked	Unchecked	Unchecked	Unchecked	Unchecked	Unchecked	Unchecked	Yes	Yes	Checked	Unchecked	Unchecked	Unchecked	Unchecked	56
565	Yes	Yes	Yes	Male	White	Unchecked	Unchecked	Unchecked	Unchecked	Unchecked	Checked	Unchecked	Unchecked	Unchecked	Unchecked	Unchecked	Unchecked	No history of smoking	No history of alcohol consumption	Unchecked	Unchecked	Unchecked	Unchecked	Checked	Unchecked	Unchecked		C61 - Malignant prostate neoplasm		III	Definitive curative treatment (Example: chemotherapy concomitant with radiotherapy)	(1) Restriction to rigorous physical activities, is able to perform light and sedentary work	Unchecked	Unchecked	Unchecked	Checked	Unchecked	Unchecked	Unchecked	Unchecked	Unchecked	No	No	Unchecked	Unchecked	Unchecked	Unchecked	Unchecked	75
566	Yes	Yes	Yes	Male	Mixed race	Unchecked	Unchecked	Unchecked	Checked	Unchecked	Unchecked	Unchecked	Unchecked	Unchecked	Unchecked	Unchecked	Unchecked	No history of smoking	No history of alcohol consumption	Unchecked	Unchecked	Unchecked	Unchecked	Unchecked	Checked	Unchecked		C61 - Malignant prostate neoplasm		III	Ongoing Surveillance with measurable disease	(1) Restriction to rigorous physical activities, is able to perform light and sedentary work	Unchecked	Unchecked	Unchecked	Checked	Unchecked	Unchecked	Unchecked	Unchecked	Unchecked	No	No	Unchecked	Unchecked	Unchecked	Unchecked	Unchecked	77
567	Yes	Yes	Yes	Female	Mixed race	Unchecked	Unchecked	Unchecked	Unchecked	Unchecked	Unchecked	Unchecked	Unchecked	Unchecked	Unchecked	Unchecked	Checked	No history of smoking	No history of alcohol consumption	Unchecked	Unchecked	Unchecked	Unchecked	Unchecked	Unchecked	Checked	C50 - Malignant breast neoplasm			III	Neoadjuvant treatment	(1) Restriction to rigorous physical activities, is able to perform light and sedentary work	Unchecked	Unchecked	Checked	Unchecked	Unchecked	Unchecked	Unchecked	Unchecked	Unchecked	No	No	Unchecked	Unchecked	Unchecked	Unchecked	Unchecked	52
568	Yes	Yes	Yes	Female	Black	Unchecked	Unchecked	Unchecked	Checked	Unchecked	Checked	Unchecked	Unchecked	Unchecked	Unchecked	Unchecked	Unchecked	Smoker	No history of alcohol consumption	Unchecked	Unchecked	Unchecked	Unchecked	Unchecked	Checked	Unchecked	C34 - Malignant neoplasia of bronchi and lungs			IV	Palliative systemic treatment	(1) Restriction to rigorous physical activities, is able to perform light and sedentary work	Unchecked	Checked	Checked	Unchecked	Unchecked	Unchecked	Unchecked	Unchecked	Unchecked	No	No	Unchecked	Unchecked	Unchecked	Unchecked	Unchecked	65
569	Yes	Yes	Yes	Male	Mixed race	Unchecked	Unchecked	Unchecked	Unchecked	Unchecked	Unchecked	Unchecked	Unchecked	Unchecked	Unchecked	Unchecked	Checked	No history of smoking	No history of alcohol consumption	Unchecked	Unchecked	Unchecked	Unchecked	Unchecked	Unchecked	Checked		C49 - Malignant neoplasm of connective tissue and soft tissue other		III	Neoadjuvant treatment	(1) Restriction to rigorous physical activities, is able to perform light and sedentary work	Unchecked	Unchecked	Checked	Unchecked	Unchecked	Unchecked	Unchecked	Unchecked	Unchecked	No	No	Unchecked	Unchecked	Unchecked	Unchecked	Unchecked	30
570	Yes	Yes	Yes	Female	Mixed race	Unchecked	Unchecked	Unchecked	Unchecked	Unchecked	Checked	Unchecked	Unchecked	Unchecked	Unchecked	Checked	Unchecked	No history of smoking	No history of alcohol consumption	Unchecked	Unchecked	Unchecked	Unchecked	Unchecked	Checked	Unchecked	C50 - Malignant breast neoplasm			III	Neoadjuvant treatment	(0) Completely active, able to perform all activities without restriction	Unchecked	Unchecked	Checked	Unchecked	Unchecked	Unchecked	Unchecked	Unchecked	Unchecked	No	No	Unchecked	Unchecked	Unchecked	Unchecked	Unchecked	46
571	Yes	Yes	Yes	Male	Mixed race	Unchecked	Unchecked	Unchecked	Unchecked	Unchecked	Checked	Unchecked	Unchecked	Unchecked	Unchecked	Unchecked	Unchecked	No history of smoking	No history of alcohol consumption	Unchecked	Unchecked	Unchecked	Unchecked	Unchecked	Checked	Unchecked		C49 - Malignant neoplasm of connective tissue and soft tissue other		III	Adjuvant treatment	(1) Restriction to rigorous physical activities, is able to perform light and sedentary work	Checked	Unchecked	Checked	Unchecked	Unchecked	Unchecked	Unchecked	Unchecked	Unchecked	No	No	Unchecked	Unchecked	Unchecked	Unchecked	Unchecked	66
572	Yes	Yes	Yes	Male	Mixed race	Unchecked	Unchecked	Unchecked	Unchecked	Unchecked	Unchecked	Unchecked	Unchecked	Unchecked	Unchecked	Unchecked	Checked	No history of smoking	No history of alcohol consumption	Unchecked	Unchecked	Unchecked	Unchecked	Unchecked	Unchecked	Checked		C43 - Malignant Skin Melanoma		IV	Ongoing Surveillance with measurable disease	(1) Restriction to rigorous physical activities, is able to perform light and sedentary work	Unchecked	Unchecked	Unchecked	Unchecked	Unchecked	Checked	Unchecked	Unchecked	Unchecked	No	No	Unchecked	Unchecked	Unchecked	Unchecked	Unchecked	37
573	Yes	Yes	Yes	Female	Mixed race	Unchecked	Unchecked	Unchecked	Unchecked	Unchecked	Unchecked	Unchecked	Unchecked	Unchecked	Unchecked	Unchecked	Checked	No history of smoking	No history of alcohol consumption	Unchecked	Unchecked	Unchecked	Unchecked	Unchecked	Unchecked	Checked	C50 - Malignant breast neoplasm			II	Adjuvant treatment	(1) Restriction to rigorous physical activities, is able to perform light and sedentary work	Unchecked	Unchecked	Checked	Unchecked	Unchecked	Unchecked	Unchecked	Unchecked	Unchecked	No	No	Unchecked	Unchecked	Unchecked	Unchecked	Unchecked	50
574	Yes	Yes	Yes	Male	Mixed race	Unchecked	Unchecked	Unchecked	Unchecked	Unchecked	Checked	Unchecked	Unchecked	Unchecked	Unchecked	Checked	Unchecked	Ex-Smoker	Former alcohol consumption	Unchecked	Unchecked	Unchecked	Unchecked	Unchecked	Checked	Unchecked		C61 - Malignant prostate neoplasm		III	Palliative systemic treatment	(0) Completely active, able to perform all activities without restriction	Unchecked	Unchecked	Unchecked	Checked	Unchecked	Unchecked	Unchecked	Unchecked	Unchecked	No	No	Unchecked	Unchecked	Unchecked	Unchecked	Unchecked	77
575	Yes	Yes	Yes	Female	White	Unchecked	Unchecked	Unchecked	Unchecked	Unchecked	Unchecked	Unchecked	Unchecked	Unchecked	Unchecked	Unchecked	Checked	No history of smoking	No history of alcohol consumption	Unchecked	Unchecked	Unchecked	Unchecked	Unchecked	Unchecked	Checked	C50 - Malignant breast neoplasm			III	Adjuvant treatment	(1) Restriction to rigorous physical activities, is able to perform light and sedentary work	Checked	Unchecked	Unchecked	Checked	Unchecked	Unchecked	Unchecked	Unchecked	Unchecked	No	No	Unchecked	Unchecked	Unchecked	Unchecked	Unchecked	61
576	Yes	Yes	Yes	Male	White	Unchecked	Unchecked	Unchecked	Unchecked	Unchecked	Checked	Unchecked	Unchecked	Unchecked	Unchecked	Checked	Unchecked	Ex-Smoker	Former alcohol consumption	Unchecked	Unchecked	Unchecked	Unchecked	Unchecked	Checked	Unchecked		C61 - Malignant prostate neoplasm		IV	Palliative systemic treatment	(1) Restriction to rigorous physical activities, is able to perform light and sedentary work	Unchecked	Checked	Unchecked	Checked	Unchecked	Unchecked	Unchecked	Unchecked	Unchecked	No	No	Unchecked	Unchecked	Unchecked	Unchecked	Unchecked	68
577	Yes	Yes	Yes	Male	Mixed race	Unchecked	Unchecked	Unchecked	Unchecked	Unchecked	Unchecked	Unchecked	Unchecked	Unchecked	Unchecked	Unchecked	Checked	Ex-Smoker	Former alcohol consumption	Unchecked	Unchecked	Unchecked	Unchecked	Unchecked	Unchecked	Checked		C61 - Malignant prostate neoplasm		IV	Palliative systemic treatment	(1) Restriction to rigorous physical activities, is able to perform light and sedentary work	Unchecked	Unchecked	Checked	Unchecked	Unchecked	Unchecked	Unchecked	Unchecked	Unchecked	No	No	Unchecked	Unchecked	Unchecked	Unchecked	Unchecked	59
578	Yes	Yes	Yes	Female	Mixed race	Unchecked	Unchecked	Unchecked	Unchecked	Unchecked	Unchecked	Unchecked	Unchecked	Unchecked	Unchecked	Checked	Unchecked	No history of smoking	No history of alcohol consumption	Unchecked	Unchecked	Unchecked	Unchecked	Unchecked	Checked	Unchecked	C53 - Malignant neoplasia of the cervix			II	Definitive curative treatment (Example: chemotherapy concomitant with radiotherapy)	(1) Restriction to rigorous physical activities, is able to perform light and sedentary work	Unchecked	Checked	Checked	Unchecked	Unchecked	Unchecked	Unchecked	Unchecked	Unchecked	No	No	Unchecked	Unchecked	Unchecked	Unchecked	Unchecked	66
579	Yes	Yes	Yes	Female	White	Unchecked	Unchecked	Unchecked	Unchecked	Unchecked	Unchecked	Unchecked	Unchecked	Unchecked	Unchecked	Checked	Unchecked	No history of smoking	No history of alcohol consumption	Unchecked	Unchecked	Unchecked	Unchecked	Unchecked	Checked	Unchecked	C50 - Malignant breast neoplasm			III	Adjuvant treatment	(0) Completely active, able to perform all activities without restriction	Unchecked	Unchecked	Unchecked	Checked	Unchecked	Unchecked	Unchecked	Unchecked	Unchecked	No	No	Unchecked	Unchecked	Unchecked	Unchecked	Unchecked	45
580	Yes	Yes	Yes	Female	Mixed race	Unchecked	Unchecked	Unchecked	Unchecked	Unchecked	Unchecked	Unchecked	Unchecked	Unchecked	Unchecked	Checked	Unchecked	No history of smoking	No history of alcohol consumption	Unchecked	Unchecked	Unchecked	Unchecked	Unchecked	Unchecked	Unchecked	C50 - Malignant breast neoplasm			II	Neoadjuvant treatment	(0) Completely active, able to perform all activities without restriction	Unchecked	Unchecked	Checked	Unchecked	Unchecked	Unchecked	Unchecked	Unchecked	Unchecked	No	No	Unchecked	Unchecked	Unchecked	Unchecked	Unchecked	50
582	Yes	Yes	Yes	Female	Mixed race	Unchecked	Checked	Unchecked	Unchecked	Unchecked	Unchecked	Unchecked	Unchecked	Unchecked	Unchecked	Checked	Unchecked	No history of smoking	No history of alcohol consumption	Unchecked	Unchecked	Unchecked	Checked	Unchecked	Checked	Unchecked	C50 - Malignant breast neoplasm			III	Adjuvant treatment	(1) Restriction to rigorous physical activities, is able to perform light and sedentary work	Unchecked	Unchecked	Unchecked	Checked	Unchecked	Unchecked	Unchecked	Unchecked	Unchecked	No	No	Unchecked	Unchecked	Unchecked	Unchecked	Unchecked	41
583	Yes	Yes	Yes	Female	Mixed race	Unchecked	Checked	Unchecked	Unchecked	Unchecked	Unchecked	Unchecked	Unchecked	Unchecked	Unchecked	Checked	Unchecked	Smoker	No history of alcohol consumption	Unchecked	Unchecked	Unchecked	Checked	Unchecked	Unchecked	Unchecked	C50 - Malignant breast neoplasm			II	Adjuvant treatment	(1) Restriction to rigorous physical activities, is able to perform light and sedentary work	Unchecked	Unchecked	Checked	Unchecked	Unchecked	Unchecked	Unchecked	Unchecked	Unchecked	No	No	Unchecked	Unchecked	Unchecked	Unchecked	Unchecked	52
584	Yes	Yes	Yes	Female	Mixed race	Unchecked	Unchecked	Unchecked	Unchecked	Unchecked	Unchecked	Unchecked	Unchecked	Unchecked	Unchecked	Checked	Unchecked	No history of smoking	No history of alcohol consumption	Unchecked	Unchecked	Unchecked	Unchecked	Unchecked	Checked	Unchecked	C50 - Malignant breast neoplasm			III	Adjuvant treatment	(1) Restriction to rigorous physical activities, is able to perform light and sedentary work	Unchecked	Checked	Unchecked	Checked	Unchecked	Unchecked	Unchecked	Unchecked	Unchecked	No	No	Unchecked	Unchecked	Unchecked	Unchecked	Unchecked	35
585	Yes	Yes	Yes	Female	Mixed race	Unchecked	Unchecked	Unchecked	Unchecked	Unchecked	Unchecked	Unchecked	Unchecked	Unchecked	Unchecked	Unchecked	Checked	No history of smoking	No history of alcohol consumption	Unchecked	Unchecked	Unchecked	Unchecked	Unchecked	Unchecked	Checked	C50 - Malignant breast neoplasm			IV	Palliative systemic treatment	(1) Restriction to rigorous physical activities, is able to perform light and sedentary work	Unchecked	Unchecked	Unchecked	Checked	Unchecked	Unchecked	Unchecked	Unchecked	Unchecked	No	No	Unchecked	Unchecked	Unchecked	Unchecked	Unchecked	37
586	Yes	Yes	Yes	Male		Unchecked	Unchecked	Unchecked	Unchecked	Unchecked	Unchecked	Unchecked	Unchecked	Unchecked	Unchecked	Unchecked	Checked	No history of smoking	No history of alcohol consumption	Unchecked	Unchecked	Unchecked	Unchecked	Unchecked	Unchecked	Checked		C91 - Lymphoid leukemia		III	Ongoing Surveillance with measurable disease	(0) Completely active, able to perform all activities without restriction	Unchecked	Unchecked	Unchecked	Unchecked	Unchecked	Unchecked	Unchecked	Unchecked	Checked	No	No	Unchecked	Unchecked	Unchecked	Unchecked	Unchecked	63
587	Yes	Yes	Yes	Female	White	Unchecked	Checked	Unchecked	Unchecked	Unchecked	Unchecked	Unchecked	Unchecked	Unchecked	Unchecked	Unchecked	Unchecked	No history of smoking	No history of alcohol consumption	Unchecked	Unchecked	Unchecked	Checked	Unchecked	Unchecked	Unchecked	C34 - Malignant neoplasia of bronchi and lungs			IV	Definitive curative treatment (Example: chemotherapy concomitant with radiotherapy)	(0) Completely active, able to perform all activities without restriction	Unchecked	Unchecked	Unchecked	Unchecked	Unchecked	Checked	Unchecked	Unchecked	Unchecked	No	No	Unchecked	Unchecked	Unchecked	Unchecked	Unchecked	60
588	Yes	Yes	Yes	Female	White	Unchecked	Unchecked	Unchecked	Unchecked	Unchecked	Checked	Unchecked	Unchecked	Unchecked	Unchecked	Unchecked	Unchecked	No history of smoking	No history of alcohol consumption	Unchecked	Unchecked	Unchecked	Unchecked	Unchecked	Checked	Unchecked	C56 - Malignant ovary neoplasia			Information not available	Neoadjuvant treatment	(1) Restriction to rigorous physical activities, is able to perform light and sedentary work	Unchecked	Unchecked	Checked	Unchecked	Unchecked	Unchecked	Unchecked	Unchecked	Unchecked	No	No	Unchecked	Unchecked	Unchecked	Unchecked	Unchecked	73
589	Yes	Yes	Yes	Male	White	Unchecked	Checked	Unchecked	Unchecked	Unchecked	Checked	Unchecked	Unchecked	Unchecked	Unchecked	Unchecked	Unchecked	No history of smoking	No history of alcohol consumption	Unchecked	Unchecked	Unchecked	Unchecked	Unchecked	Checked	Unchecked		C16 - Malignant stomach neoplasm		IV		(2) Able to perform all self-care but unable to perform any work activities, standing approximately 50% of the patient's waking hours	Unchecked	Unchecked	Unchecked	Unchecked	Unchecked	Unchecked	Unchecked	Unchecked	Checked	No	No	Unchecked	Unchecked	Unchecked	Unchecked	Unchecked	73
590	Yes	Yes	Yes	Male	Mixed race	Unchecked	Unchecked	Unchecked	Unchecked	Unchecked	Unchecked	Unchecked	Unchecked	Unchecked	Unchecked	Unchecked	Checked	Ex-Smoker	No history of alcohol consumption	Unchecked	Unchecked	Unchecked	Unchecked	Unchecked	Unchecked	Checked		C61 - Malignant prostate neoplasm		IV	Palliative systemic treatment	(1) Restriction to rigorous physical activities, is able to perform light and sedentary work	Unchecked	Unchecked	Unchecked	Checked	Unchecked	Unchecked	Unchecked	Unchecked	Unchecked	No	No	Unchecked	Unchecked	Unchecked	Unchecked	Unchecked	76
591	Yes	Yes	Yes	Female	Mixed race	Unchecked	Unchecked	Unchecked	Unchecked	Unchecked	Unchecked	Unchecked	Unchecked	Unchecked	Unchecked	Checked	Unchecked	No history of smoking	No history of alcohol consumption	Unchecked	Unchecked	Unchecked	Unchecked	Unchecked	Unchecked	Checked	C54 - Malignant neoplasia of the uterus body			II	Adjuvant treatment	(1) Restriction to rigorous physical activities, is able to perform light and sedentary work	Checked	Unchecked	Unchecked	Unchecked	Unchecked	Unchecked	Unchecked	Unchecked	Unchecked	No	No	Unchecked	Unchecked	Unchecked	Unchecked	Unchecked	39
592	Yes	Yes	Yes	Male	Mixed race	Unchecked	Unchecked	Unchecked	Unchecked	Unchecked	Unchecked	Unchecked	Unchecked	Unchecked	Unchecked	Unchecked	Checked	No history of smoking	No history of alcohol consumption	Unchecked	Unchecked	Unchecked	Unchecked	Unchecked	Unchecked	Checked		C16 - Malignant stomach neoplasm		I	Ongoing Surveillance in Remission	(1) Restriction to rigorous physical activities, is able to perform light and sedentary work	Checked	Unchecked	Unchecked	Unchecked	Unchecked	Unchecked	Unchecked	Unchecked	Unchecked	No	No	Unchecked	Unchecked	Unchecked	Unchecked	Unchecked	58
593	Yes	Yes	Yes	Female	Mixed race	Unchecked	Unchecked	Unchecked	Unchecked	Unchecked	Unchecked	Unchecked	Unchecked	Unchecked	Unchecked	Unchecked	Checked	No history of smoking	No history of alcohol consumption	Unchecked	Unchecked	Unchecked	Unchecked	Unchecked	Unchecked	Checked	C50 - Malignant breast neoplasm			II	Adjuvant treatment	(1) Restriction to rigorous physical activities, is able to perform light and sedentary work	Unchecked	Checked	Checked	Unchecked	Unchecked	Unchecked	Unchecked	Unchecked	Unchecked		No	Unchecked	Unchecked	Unchecked	Unchecked	Unchecked	51
594	Yes	Yes	Yes	Female	Mixed race	Unchecked	Unchecked	Unchecked	Unchecked	Unchecked	Unchecked	Unchecked	Unchecked	Unchecked	Unchecked	Unchecked	Checked	No history of smoking	No history of alcohol consumption	Unchecked	Unchecked	Unchecked	Unchecked	Unchecked	Unchecked	Checked	C50 - Malignant breast neoplasm			I	Adjuvant treatment	(0) Completely active, able to perform all activities without restriction	Unchecked	Unchecked	Unchecked	Unchecked	Unchecked	Unchecked	Unchecked	Unchecked	Checked	No	No	Unchecked	Unchecked	Unchecked	Unchecked	Unchecked	41
595	Yes	Yes	Yes	Female	Mixed race	Unchecked	Unchecked	Unchecked	Unchecked	Unchecked	Unchecked	Unchecked	Unchecked	Unchecked	Unchecked	Checked	Unchecked	No history of smoking	No history of alcohol consumption	Unchecked	Unchecked	Unchecked	Unchecked	Unchecked	Checked	Unchecked	C53 - Malignant neoplasia of the cervix			II	Palliative systemic treatment	(2) Able to perform all self-care but unable to perform any work activities, standing approximately 50% of the patient's waking hours	Unchecked	Unchecked	Checked	Unchecked	Unchecked	Unchecked	Unchecked	Unchecked	Unchecked	No	No	Unchecked	Unchecked	Unchecked	Unchecked	Unchecked	39
596	Yes	Yes	Yes	Male	Mixed race	Unchecked	Unchecked	Unchecked	Unchecked	Unchecked	Unchecked	Unchecked	Unchecked	Unchecked	Unchecked	Unchecked	Checked	No history of smoking	No history of alcohol consumption	Unchecked	Unchecked	Unchecked	Unchecked	Unchecked	Unchecked	Checked		C34 - Malignant neoplasia of bronchi and lungs		IV	Palliative systemic treatment	(0) Completely active, able to perform all activities without restriction	Unchecked	Unchecked	Checked	Unchecked	Unchecked	Unchecked	Unchecked	Unchecked	Unchecked	No	No	Unchecked	Unchecked	Unchecked	Unchecked	Unchecked	63
597	Yes	Yes	Yes	Male	Mixed race	Unchecked	Unchecked	Unchecked	Unchecked	Unchecked	Unchecked	Unchecked	Unchecked	Unchecked	Unchecked	Unchecked	Unchecked	No history of smoking	No history of alcohol consumption	Unchecked	Unchecked	Unchecked	Unchecked	Unchecked	Unchecked	Checked		C16 - Malignant stomach neoplasm		III	Adjuvant treatment	(1) Restriction to rigorous physical activities, is able to perform light and sedentary work	Unchecked	Unchecked	Checked	Unchecked	Unchecked	Unchecked	Unchecked	Unchecked	Unchecked	No	No	Unchecked	Unchecked	Unchecked	Unchecked	Unchecked	59
598	Yes	Yes	Yes	Female	Mixed race	Unchecked	Unchecked	Unchecked	Unchecked	Unchecked	Unchecked	Unchecked	Unchecked	Unchecked	Unchecked	Unchecked	Checked	No history of smoking	No history of alcohol consumption	Unchecked	Unchecked	Unchecked	Unchecked	Unchecked	Unchecked	Checked	C50 - Malignant breast neoplasm			III	Adjuvant treatment	(1) Restriction to rigorous physical activities, is able to perform light and sedentary work	Unchecked	Unchecked	Checked	Checked	Unchecked	Unchecked	Unchecked	Unchecked	Unchecked	No	No	Unchecked	Unchecked	Unchecked	Unchecked	Unchecked	36
599	Yes	Yes	Yes	Male	Other	Unchecked	Unchecked	Unchecked	Unchecked	Unchecked	Unchecked	Unchecked	Unchecked	Unchecked	Unchecked	Unchecked	Checked	Ex-Smoker	No history of alcohol consumption	Unchecked	Unchecked	Unchecked	Checked	Unchecked	Unchecked	Unchecked		C18 - Malignant colon neoplasia		II	Ongoing Surveillance in Remission	(1) Restriction to rigorous physical activities, is able to perform light and sedentary work	Unchecked	Unchecked	Unchecked	Unchecked	Unchecked	Unchecked	Unchecked	Unchecked	Checked	No	No	Unchecked	Unchecked	Unchecked	Unchecked	Unchecked	81
600	Yes	Yes	Yes	Female	Other	Unchecked	Unchecked	Unchecked	Unchecked	Unchecked	Unchecked	Unchecked	Unchecked	Unchecked	Unchecked	Unchecked	Checked	No history of smoking	No history of alcohol consumption	Unchecked	Unchecked	Unchecked	Unchecked	Unchecked	Unchecked	Checked	C21 - Malignant neoplasia of the anus and anal canal			Information not available	Ongoing Surveillance in Remission	(1) Restriction to rigorous physical activities, is able to perform light and sedentary work	Unchecked	Unchecked	Unchecked	Unchecked	Unchecked	Unchecked	Unchecked	Unchecked	Checked	No	No	Unchecked	Unchecked	Unchecked	Unchecked	Unchecked	81
601	Yes	Yes	Yes	Female	White	Unchecked	Unchecked	Unchecked	Unchecked	Unchecked	Checked	Unchecked	Unchecked	Unchecked	Unchecked	Unchecked	Unchecked	No history of smoking	Former alcohol consumption	Unchecked	Unchecked	Unchecked	Unchecked	Checked	Unchecked	Unchecked	C50 - Malignant breast neoplasm			I	Ongoing Surveillance in Remission	(1) Restriction to rigorous physical activities, is able to perform light and sedentary work	Unchecked	Unchecked	Unchecked	Checked	Unchecked	Unchecked	Unchecked	Unchecked	Unchecked	No	No	Unchecked	Unchecked	Unchecked	Unchecked	Unchecked	56
602	Yes	Yes	Yes	Male	Mixed race	Unchecked	Unchecked	Unchecked	Unchecked	Unchecked	Unchecked	Unchecked	Unchecked	Unchecked	Unchecked	Unchecked	Checked	No history of smoking	No history of alcohol consumption	Unchecked	Unchecked	Unchecked	Unchecked	Unchecked	Unchecked	Checked		C11 - Malignant neoplasia of nasopharynx		IV	Palliative systemic treatment	(1) Restriction to rigorous physical activities, is able to perform light and sedentary work	Unchecked	Unchecked	Checked	Unchecked	Unchecked	Unchecked	Unchecked	Unchecked	Unchecked	No	No	Unchecked	Unchecked	Unchecked	Unchecked	Unchecked	35
603	Yes	Yes	Yes	Male	Mixed race	Unchecked	Checked	Unchecked	Unchecked	Unchecked	Unchecked	Unchecked	Unchecked	Unchecked	Unchecked	Unchecked	Unchecked	No history of smoking	No history of alcohol consumption	Unchecked	Unchecked	Unchecked	Checked	Unchecked	Unchecked	Unchecked		C61 - Malignant prostate neoplasm		IV	Palliative systemic treatment	(1) Restriction to rigorous physical activities, is able to perform light and sedentary work	Unchecked	Checked	Checked	Unchecked	Unchecked	Unchecked	Unchecked	Unchecked	Unchecked	No	No	Unchecked	Unchecked	Unchecked	Unchecked	Unchecked	79
604	Yes	Yes	Yes	Female	Mixed race	Unchecked	Unchecked	Unchecked	Unchecked	Unchecked	Unchecked	Unchecked	Unchecked	Unchecked	Unchecked	Unchecked	Checked	No history of smoking	No history of alcohol consumption	Unchecked	Unchecked	Unchecked	Unchecked	Unchecked	Unchecked	Checked	C25 - Malignant pancreas neoplasm			IV	Palliative systemic treatment	(1) Restriction to rigorous physical activities, is able to perform light and sedentary work	Unchecked	Unchecked	Unchecked	Unchecked	Unchecked	Unchecked	Unchecked	Unchecked	Checked	No	No	Unchecked	Unchecked	Unchecked	Unchecked	Unchecked	43
605	Yes	Yes	Yes	Female	White	Unchecked	Checked	Unchecked	Unchecked	Unchecked	Unchecked	Unchecked	Unchecked	Unchecked	Unchecked	Unchecked	Unchecked	No history of smoking	No history of alcohol consumption	Unchecked	Unchecked	Unchecked	Unchecked	Unchecked	Checked	Unchecked	C50 - Malignant breast neoplasm			III	Adjuvant treatment	(0) Completely active, able to perform all activities without restriction	Unchecked	Unchecked	Unchecked	Checked	Unchecked	Unchecked	Checked	Unchecked	Unchecked	No	Yes	Checked	Unchecked	Unchecked	Unchecked	Unchecked	50
606	Yes	Yes	Yes	Female	Mixed race	Unchecked	Checked	Unchecked	Unchecked	Unchecked	Checked	Unchecked	Unchecked	Unchecked	Unchecked	Unchecked	Unchecked	No history of smoking	No history of alcohol consumption	Unchecked	Unchecked	Unchecked	Unchecked	Checked	Unchecked	Unchecked	C50 - Malignant breast neoplasm			II	Adjuvant treatment	(0) Completely active, able to perform all activities without restriction	Unchecked	Unchecked	Unchecked	Checked	Unchecked	Unchecked	Unchecked	Unchecked	Unchecked	No	No	Unchecked	Unchecked	Unchecked	Unchecked	Unchecked	70
607	Yes	Yes	Yes	Male	Mixed race	Unchecked	Unchecked	Unchecked	Unchecked	Unchecked	Checked	Unchecked	Unchecked	Unchecked	Unchecked	Unchecked	Unchecked	No history of smoking	No history of alcohol consumption	Unchecked	Unchecked	Unchecked	Unchecked	Checked	Checked	Unchecked		C18 - Malignant colon neoplasia		III	Palliative systemic treatment	(0) Completely active, able to perform all activities without restriction	Unchecked	Unchecked	Checked	Unchecked	Unchecked	Unchecked	Checked	Unchecked	Unchecked	No	Yes	Checked	Checked	Unchecked	Unchecked	Unchecked	66
608	Yes	Yes	Yes	Male	White	Unchecked	Unchecked	Unchecked	Unchecked	Unchecked	Checked	Unchecked	Unchecked	Unchecked	Unchecked	Unchecked	Unchecked	Ex-Smoker	No history of alcohol consumption	Unchecked	Unchecked	Unchecked	Unchecked	Checked	Unchecked	Unchecked		C61 - Malignant prostate neoplasm		Information not available	Adjuvant treatment	(1) Restriction to rigorous physical activities, is able to perform light and sedentary work	Unchecked	Unchecked	Unchecked	Checked	Unchecked	Unchecked	Unchecked	Unchecked	Unchecked	No	No	Unchecked	Unchecked	Unchecked	Unchecked	Unchecked	72
609	Yes	Yes	Yes	Male	Other	Unchecked	Unchecked	Unchecked	Unchecked	Unchecked	Unchecked	Unchecked	Unchecked	Unchecked	Unchecked	Unchecked	Checked	No history of smoking	No history of alcohol consumption	Unchecked	Unchecked	Unchecked	Unchecked	Unchecked	Unchecked	Checked		C62 - Malignant neoplasia of the testicles		Information not available	Ongoing Surveillance in Remission	(1) Restriction to rigorous physical activities, is able to perform light and sedentary work	Unchecked	Unchecked	Unchecked	Unchecked	Unchecked	Unchecked	Unchecked	Unchecked	Checked	No	No	Unchecked	Unchecked	Unchecked	Unchecked	Unchecked	33
610	Yes	Yes	Yes	Female	White	Unchecked	Unchecked	Unchecked	Unchecked	Unchecked	Unchecked	Unchecked	Unchecked	Unchecked	Unchecked	Unchecked	Checked	No history of smoking	No history of alcohol consumption	Unchecked	Unchecked	Unchecked	Unchecked	Unchecked	Unchecked	Checked	C34 - Malignant neoplasia of bronchi and lungs			IV	Palliative systemic treatment	(2) Able to perform all self-care but unable to perform any work activities, standing approximately 50% of the patient's waking hours	Unchecked	Unchecked	Unchecked	Unchecked	Unchecked	Unchecked	Checked	Unchecked	Unchecked	No	No	Unchecked	Unchecked	Unchecked	Unchecked	Unchecked	68
611	Yes	Yes	Yes	Male	White	Unchecked	Unchecked	Unchecked	Unchecked	Unchecked	Unchecked	Unchecked	Unchecked	Unchecked	Unchecked	Checked	Unchecked	No history of smoking	No history of alcohol consumption	Unchecked	Unchecked	Unchecked	Unchecked	Unchecked	Unchecked	Checked		C61 - Malignant prostate neoplasm		Information not available	Adjuvant treatment	(1) Restriction to rigorous physical activities, is able to perform light and sedentary work	Unchecked	Unchecked	Unchecked	Checked	Unchecked	Unchecked	Unchecked	Unchecked	Unchecked	No	No	Unchecked	Unchecked	Unchecked	Unchecked	Unchecked	66
613	Yes	Yes	Yes	Male	Mixed race	Unchecked	Unchecked	Unchecked	Unchecked	Unchecked	Unchecked	Unchecked	Unchecked	Checked	Checked	Unchecked	Unchecked	Ex-Smoker	No history of alcohol consumption	Unchecked	Unchecked	Unchecked	Unchecked	Unchecked	Unchecked	Checked		C67 - Malignant bladder neoplasm		III	Ongoing Surveillance in Remission	(4) Completely unable to perform basic self-care, completely confined to bed or chair	Checked	Unchecked	Unchecked	Unchecked	Unchecked	Unchecked	Unchecked	Unchecked	Unchecked	No	No	Unchecked	Unchecked	Unchecked	Unchecked	Unchecked	80
614	Yes	Yes	Yes	Male	Black	Unchecked	Unchecked	Unchecked	Unchecked	Unchecked	Unchecked	Unchecked	Unchecked	Unchecked	Unchecked	Checked	Unchecked	No history of smoking	No history of alcohol consumption	Unchecked	Unchecked	Unchecked	Unchecked	Unchecked	Unchecked	Checked		C11 - Malignant neoplasia of nasopharynx		III	Ongoing Surveillance with measurable disease	(1) Restriction to rigorous physical activities, is able to perform light and sedentary work	Checked	Unchecked	Unchecked	Unchecked	Unchecked	Unchecked	Unchecked	Unchecked	Unchecked	No	No	Unchecked	Unchecked	Unchecked	Unchecked	Unchecked	59
615	Yes	Yes	Yes	Male	Mixed race	Unchecked	Unchecked	Unchecked	Unchecked	Unchecked	Unchecked	Unchecked	Unchecked	Unchecked	Unchecked	Checked	Unchecked	No history of smoking	No history of alcohol consumption	Unchecked	Unchecked	Unchecked	Unchecked	Unchecked	Unchecked	Checked		C90 - Multiple myeloma and malignant neoplasms of plasmocyte		Information not available	Palliative systemic treatment	(1) Restriction to rigorous physical activities, is able to perform light and sedentary work	Unchecked	Unchecked	Checked	Unchecked	Unchecked	Unchecked	Unchecked	Unchecked	Unchecked	No	Yes	Checked	Unchecked	Unchecked	Unchecked	Unchecked	62
616	Yes	Yes	Yes	Male	White	Unchecked	Unchecked	Unchecked	Checked	Unchecked	Checked	Unchecked	Unchecked	Unchecked	Unchecked	Checked	Unchecked	Ex-Smoker	Former alcohol consumption	Unchecked	Checked	Unchecked	Unchecked	Checked	Unchecked	Unchecked		C10 - Malignant oropharyngeal neoplasm		III	Definitive curative treatment (Example: chemotherapy concomitant with radiotherapy)	(2) Able to perform all self-care but unable to perform any work activities, standing approximately 50% of the patient's waking hours	Unchecked	Checked	Checked	Unchecked	Unchecked	Unchecked	Unchecked	Unchecked	Unchecked	No	Yes	Checked	Unchecked	Unchecked	Unchecked	Unchecked	73
617	Yes	Yes	Yes	Female	Mixed race	Unchecked	Unchecked	Unchecked	Unchecked	Unchecked	Unchecked	Unchecked	Unchecked	Unchecked	Unchecked	Unchecked	Checked	No history of smoking	No history of alcohol consumption	Unchecked	Unchecked	Unchecked	Unchecked	Unchecked	Unchecked	Checked	C91 - Lymphoid leukemia			Information not available	Ongoing Surveillance with measurable disease	(2) Able to perform all self-care but unable to perform any work activities, standing approximately 50% of the patient's waking hours	Unchecked	Unchecked	Unchecked	Unchecked	Unchecked	Unchecked	Unchecked	Unchecked	Checked	No	No	Unchecked	Unchecked	Unchecked	Unchecked	Unchecked	62
618	Yes	Yes	Yes	Male	Mixed race	Unchecked	Unchecked	Unchecked	Unchecked	Unchecked	Checked	Unchecked	Unchecked	Unchecked	Unchecked	Unchecked	Unchecked	No history of smoking	No history of alcohol consumption	Unchecked	Unchecked	Unchecked	Unchecked	Checked	Checked	Unchecked		C20 - Malignant neoplasm of the rectum		IV	Palliative systemic treatment	(2) Able to perform all self-care but unable to perform any work activities, standing approximately 50% of the patient's waking hours	Unchecked	Unchecked	Checked	Unchecked	Unchecked	Unchecked	Unchecked	Unchecked	Unchecked	No	Yes	Unchecked	Checked	Unchecked	Unchecked	Unchecked	65
619	Yes	Yes	Yes	Female	Mixed race	Unchecked	Unchecked	Unchecked	Unchecked	Unchecked	Unchecked	Unchecked	Unchecked	Unchecked	Unchecked	Unchecked	Checked	No history of smoking	No history of alcohol consumption	Unchecked	Unchecked	Unchecked	Unchecked	Unchecked	Unchecked	Checked	C34 - Malignant neoplasia of bronchi and lungs			I	Ongoing Surveillance with measurable disease	(2) Able to perform all self-care but unable to perform any work activities, standing approximately 50% of the patient's waking hours	Unchecked	Unchecked	Unchecked	Unchecked	Unchecked	Unchecked	Unchecked	Unchecked	Checked	No	Yes	Checked	Unchecked	Unchecked	Unchecked	Unchecked	67
621	Yes	Yes	Yes	Female	Mixed race	Unchecked	Unchecked	Unchecked	Unchecked	Unchecked	Unchecked	Unchecked	Unchecked	Unchecked	Unchecked	Unchecked	Checked	No history of smoking	No history of alcohol consumption	Unchecked	Unchecked	Unchecked	Unchecked	Unchecked	Unchecked	Checked	C34 - Malignant neoplasia of bronchi and lungs			IV	Palliative systemic treatment	(1) Restriction to rigorous physical activities, is able to perform light and sedentary work	Unchecked	Unchecked	Checked	Unchecked	Unchecked	Unchecked	Unchecked	Unchecked	Unchecked	Yes	No	Unchecked	Unchecked	Unchecked	Unchecked	Unchecked	42
622	Yes	Yes	Yes	Female	Mixed race	Unchecked	Unchecked	Unchecked	Unchecked	Unchecked	Unchecked	Unchecked	Unchecked	Unchecked	Unchecked	Unchecked	Checked	No history of smoking	No history of alcohol consumption	Unchecked	Unchecked	Unchecked	Unchecked	Unchecked	Unchecked	Checked	C50 - Malignant breast neoplasm			II	Adjuvant treatment	(0) Completely active, able to perform all activities without restriction	Unchecked	Unchecked	Checked	Unchecked	Unchecked	Unchecked	Unchecked	Unchecked	Unchecked	No	No	Unchecked	Unchecked	Unchecked	Unchecked	Unchecked	41
623	Yes	Yes	Yes	Female	Mixed race	Unchecked	Unchecked	Unchecked	Unchecked	Unchecked	Unchecked	Unchecked	Unchecked	Unchecked	Unchecked	Unchecked	Checked	Ex-Smoker	Former alcohol consumption	Unchecked	Unchecked	Unchecked	Unchecked	Unchecked	Unchecked	Checked	C50 - Malignant breast neoplasm			II	Ongoing Surveillance in Remission	(1) Restriction to rigorous physical activities, is able to perform light and sedentary work	Unchecked	Checked	Unchecked	Unchecked	Unchecked	Unchecked	Unchecked	Unchecked	Unchecked	No	No	Unchecked	Unchecked	Unchecked	Unchecked	Unchecked	42
624	Yes	Yes	Yes	Female	Mixed race	Unchecked	Unchecked	Unchecked	Unchecked	Unchecked	Unchecked	Unchecked	Unchecked	Unchecked	Unchecked	Unchecked	Checked	No history of smoking	No history of alcohol consumption	Unchecked	Unchecked	Unchecked	Unchecked	Unchecked	Unchecked	Checked	C50 - Malignant breast neoplasm			I	Neoadjuvant treatment	(0) Completely active, able to perform all activities without restriction	Unchecked	Unchecked	Checked	Unchecked	Unchecked	Unchecked	Unchecked	Unchecked	Unchecked	No	No	Unchecked	Unchecked	Unchecked	Unchecked	Unchecked	42
625	Yes	Yes	Yes	Female	Asian	Unchecked	Unchecked	Unchecked	Unchecked	Unchecked	Unchecked	Unchecked	Unchecked	Unchecked	Unchecked	Checked	Unchecked	No history of smoking	No history of alcohol consumption	Unchecked	Unchecked	Unchecked	Unchecked	Unchecked	Unchecked	Checked	C50 - Malignant breast neoplasm			II	Neoadjuvant treatment	(1) Restriction to rigorous physical activities, is able to perform light and sedentary work	Unchecked	Unchecked	Unchecked	Checked	Unchecked	Unchecked	Unchecked	Unchecked	Unchecked	No	No	Unchecked	Unchecked	Unchecked	Unchecked	Unchecked	44
626	Yes	Yes	Yes	Female	Mixed race	Unchecked	Checked	Unchecked	Unchecked	Unchecked	Unchecked	Unchecked	Unchecked	Unchecked	Unchecked	Checked	Unchecked	No history of smoking	No history of alcohol consumption	Unchecked	Unchecked	Unchecked	Checked	Unchecked	Unchecked	Unchecked	C50 - Malignant breast neoplasm			III	Neoadjuvant treatment	(0) Completely active, able to perform all activities without restriction	Unchecked	Checked	Checked	Unchecked	Unchecked	Unchecked	Unchecked	Unchecked	Unchecked	No	No	Unchecked	Unchecked	Unchecked	Unchecked	Unchecked	53
627	Yes	Yes	Yes	Female	Mixed race	Unchecked	Unchecked	Unchecked	Unchecked	Unchecked	Unchecked	Unchecked	Unchecked	Unchecked	Unchecked	Unchecked	Checked	No history of smoking	No history of alcohol consumption	Unchecked	Unchecked	Unchecked	Unchecked	Unchecked	Unchecked	Checked	C50 - Malignant breast neoplasm			I	Adjuvant treatment	(0) Completely active, able to perform all activities without restriction	Unchecked	Unchecked	Unchecked	Checked	Unchecked	Unchecked	Unchecked	Unchecked	Unchecked	No	No	Unchecked	Unchecked	Unchecked	Unchecked	Unchecked	60
628	Yes	Yes	Yes	Male	Mixed race	Unchecked	Unchecked	Unchecked	Unchecked	Unchecked	Unchecked	Unchecked	Unchecked	Unchecked	Unchecked	Unchecked	Checked	No history of smoking	No history of alcohol consumption	Unchecked	Unchecked	Unchecked	Unchecked	Unchecked	Unchecked	Checked		C62 - Malignant neoplasia of the testicles		IV	Ongoing Surveillance with measurable disease	(1) Restriction to rigorous physical activities, is able to perform light and sedentary work	Unchecked	Unchecked	Checked	Unchecked	Unchecked	Unchecked	Unchecked	Unchecked	Unchecked	No	No	Unchecked	Unchecked	Unchecked	Unchecked	Unchecked	34
629	Yes	Yes	Yes	Female	Mixed race	Unchecked	Unchecked	Unchecked	Unchecked	Unchecked	Unchecked	Unchecked	Unchecked	Unchecked	Unchecked	Unchecked	Checked	No history of smoking	No history of alcohol consumption	Unchecked	Unchecked	Unchecked	Unchecked	Unchecked	Unchecked	Checked	C50 - Malignant breast neoplasm			III	Ongoing Surveillance with measurable disease	(1) Restriction to rigorous physical activities, is able to perform light and sedentary work	Checked	Unchecked	Checked	Unchecked	Unchecked	Unchecked	Unchecked	Unchecked	Unchecked	No	No	Unchecked	Unchecked	Unchecked	Unchecked	Unchecked	56
630	Yes	Yes	Yes	Female	Mixed race	Unchecked	Unchecked	Unchecked	Unchecked	Unchecked	Unchecked	Unchecked	Unchecked	Unchecked	Unchecked	Unchecked	Checked	Ex-Smoker	No history of alcohol consumption	Unchecked	Unchecked	Unchecked	Unchecked	Unchecked	Unchecked	Checked	C18 - Malignant colon neoplasia			IV	Palliative systemic treatment	(1) Restriction to rigorous physical activities, is able to perform light and sedentary work	Unchecked	Unchecked	Checked	Unchecked	Unchecked	Unchecked	Unchecked	Unchecked	Unchecked	No	No	Unchecked	Unchecked	Unchecked	Unchecked	Unchecked	60
631	Yes	Yes	Yes	Male	White	Unchecked	Checked	Unchecked	Unchecked	Unchecked	Unchecked	Unchecked	Unchecked	Unchecked	Unchecked	Unchecked	Unchecked	No history of smoking	No history of alcohol consumption	Unchecked	Unchecked	Unchecked	Checked	Unchecked	Unchecked	Unchecked		C61 - Malignant prostate neoplasm		I	Ongoing Surveillance in Remission	(0) Completely active, able to perform all activities without restriction	Unchecked	Checked	Unchecked	Unchecked	Unchecked	Unchecked	Unchecked	Unchecked	Unchecked	No	No	Unchecked	Unchecked	Unchecked	Unchecked	Unchecked	67
632	Yes	Yes	Yes	Female	Mixed race	Unchecked	Unchecked	Unchecked	Unchecked	Unchecked	Unchecked	Unchecked	Unchecked	Unchecked	Unchecked	Unchecked	Checked	No history of smoking	No history of alcohol consumption	Unchecked	Unchecked	Unchecked	Unchecked	Unchecked	Unchecked	Checked	C18 - Malignant colon neoplasia			II	Adjuvant treatment	(1) Restriction to rigorous physical activities, is able to perform light and sedentary work	Checked	Unchecked	Checked	Unchecked	Unchecked	Unchecked	Unchecked	Unchecked	Unchecked	No	No	Unchecked	Unchecked	Unchecked	Unchecked	Unchecked	41
633	Yes	Yes	Yes	Female	Mixed race	Unchecked	Unchecked	Unchecked	Unchecked	Unchecked	Unchecked	Unchecked	Unchecked	Unchecked	Unchecked	Unchecked	Checked	No history of smoking	No history of alcohol consumption	Unchecked	Unchecked	Unchecked	Unchecked	Unchecked	Unchecked	Checked	C50 - Malignant breast neoplasm			II	Ongoing Surveillance in Remission	(1) Restriction to rigorous physical activities, is able to perform light and sedentary work	Unchecked	Unchecked	Unchecked	Checked	Unchecked	Unchecked	Unchecked	Unchecked	Unchecked	No	No	Unchecked	Unchecked	Unchecked	Unchecked	Unchecked	51
635	Yes	Yes	Yes	Male	White	Unchecked	Unchecked	Unchecked	Unchecked	Unchecked	Unchecked	Unchecked	Unchecked	Unchecked	Unchecked	Unchecked	Checked	No history of smoking	No history of alcohol consumption	Unchecked	Unchecked	Unchecked	Unchecked	Unchecked	Unchecked	Checked		C18 - Malignant colon neoplasia		IV	Palliative systemic treatment	(0) Completely active, able to perform all activities without restriction	Unchecked	Unchecked	Checked	Unchecked	Unchecked	Unchecked	Checked	Unchecked	Unchecked	No	Yes	Checked	Unchecked	Unchecked	Unchecked	Unchecked	60
636	Yes	Yes	Yes	Female	Mixed race	Unchecked	Unchecked	Unchecked	Unchecked	Unchecked	Checked	Unchecked	Checked	Unchecked	Unchecked	Checked	Unchecked	No history of smoking	No history of alcohol consumption	Checked	Unchecked	Unchecked	Unchecked	Checked	Checked	Unchecked	C50 - Malignant breast neoplasm			IV	Palliative systemic treatment	(1) Restriction to rigorous physical activities, is able to perform light and sedentary work	Unchecked	Unchecked	Unchecked	Checked	Checked	Unchecked	Unchecked	Unchecked	Unchecked	No	Yes	Checked	Unchecked	Unchecked	Unchecked	Unchecked	71
637	Yes	Yes	Yes	Female	White	Checked	Unchecked	Unchecked	Unchecked	Unchecked	Unchecked	Unchecked	Unchecked	Unchecked	Unchecked	Unchecked	Unchecked	No history of smoking	No history of alcohol consumption	Unchecked	Unchecked	Unchecked	Unchecked	Unchecked	Unchecked	Checked	C50 - Malignant breast neoplasm			I	Ongoing Surveillance in Remission	(0) Completely active, able to perform all activities without restriction	Unchecked	Unchecked	Unchecked	Checked	Unchecked	Unchecked	Unchecked	Unchecked	Unchecked	No	No	Unchecked	Unchecked	Unchecked	Unchecked	Unchecked	43
638	Yes	Yes	Yes	Male	Mixed race	Unchecked	Unchecked	Unchecked	Unchecked	Unchecked	Unchecked	Unchecked	Unchecked	Unchecked	Unchecked	Unchecked	Checked	No history of smoking	No history of alcohol consumption	Unchecked	Unchecked	Unchecked	Unchecked	Unchecked	Unchecked	Checked		C92 - myeloid leukemia		Information not available	Definitive curative treatment (Example: chemotherapy concomitant with radiotherapy)	(1) Restriction to rigorous physical activities, is able to perform light and sedentary work	Unchecked	Unchecked	Checked	Unchecked	Unchecked	Unchecked	Unchecked	Unchecked	Unchecked	No	Yes	Checked	Unchecked	Unchecked	Unchecked	Unchecked	33
639	Yes	Yes	Yes	Female	Mixed race	Unchecked	Unchecked	Unchecked	Unchecked	Unchecked	Unchecked	Unchecked	Unchecked	Unchecked	Unchecked	Unchecked	Checked	No history of smoking	No history of alcohol consumption	Unchecked	Unchecked	Unchecked	Unchecked	Unchecked	Unchecked	Checked	C16 - Malignant stomach neoplasm			III	Neoadjuvant treatment	(1) Restriction to rigorous physical activities, is able to perform light and sedentary work	Unchecked	Unchecked	Checked	Unchecked	Unchecked	Unchecked	Unchecked	Unchecked	Unchecked	No	Yes	Checked	Unchecked	Unchecked	Unchecked	Unchecked	40
640	Yes	Yes	Yes	Male	Mixed race	Unchecked	Unchecked	Unchecked	Unchecked	Unchecked	Unchecked	Unchecked	Unchecked	Unchecked	Unchecked	Unchecked	Checked	No history of smoking	Former alcohol consumption	Unchecked	Unchecked	Unchecked	Unchecked	Unchecked	Unchecked	Checked		C61 - Malignant prostate neoplasm		IV	Ongoing Surveillance with measurable disease	(1) Restriction to rigorous physical activities, is able to perform light and sedentary work	Unchecked	Unchecked	Unchecked	Checked	Unchecked	Unchecked	Unchecked	Unchecked	Unchecked	Yes	No	Unchecked	Unchecked	Unchecked	Unchecked	Unchecked	66
641	Yes	Yes	Yes	Female	Mixed race	Unchecked	Checked	Unchecked	Unchecked	Unchecked	Checked	Unchecked	Unchecked	Unchecked	Unchecked	Unchecked	Unchecked	Ex-Smoker	No history of alcohol consumption	Unchecked	Checked	Unchecked	Checked	Unchecked	Unchecked	Unchecked	C50 - Malignant breast neoplasm			II	Adjuvant treatment	(1) Restriction to rigorous physical activities, is able to perform light and sedentary work	Unchecked	Unchecked	Unchecked	Checked	Unchecked	Unchecked	Unchecked	Unchecked	Unchecked	No	No	Unchecked	Unchecked	Unchecked	Unchecked	Unchecked	65
642	Yes	Yes	Yes	Male	Mixed race	Unchecked	Checked	Unchecked	Unchecked	Unchecked	Unchecked	Unchecked	Unchecked	Checked	Checked	Unchecked	Unchecked	No history of smoking	No history of alcohol consumption	Unchecked	Checked	Unchecked	Checked	Unchecked	Unchecked	Unchecked		C61 - Malignant prostate neoplasm		IV	Ongoing Surveillance with measurable disease	(1) Restriction to rigorous physical activities, is able to perform light and sedentary work	Unchecked	Unchecked	Unchecked	Checked	Unchecked	Unchecked	Unchecked	Unchecked	Unchecked	No	No	Unchecked	Unchecked	Unchecked	Unchecked	Unchecked	70
643	Yes	Yes	Yes	Female	Mixed race	Unchecked	Unchecked	Unchecked	Unchecked	Unchecked	Checked	Unchecked	Unchecked	Unchecked	Unchecked	Unchecked	Unchecked	No history of smoking	No history of alcohol consumption	Unchecked	Unchecked	Unchecked	Unchecked	Unchecked	Checked	Unchecked	C50 - Malignant breast neoplasm			III	Adjuvant treatment	(0) Completely active, able to perform all activities without restriction	Unchecked	Unchecked	Checked	Unchecked	Unchecked	Unchecked	Unchecked	Unchecked	Unchecked	No	No	Unchecked	Unchecked	Unchecked	Unchecked	Unchecked	47
645	Yes	Yes	Yes	Female	White	Unchecked	Unchecked	Unchecked	Unchecked	Unchecked	Unchecked	Unchecked	Unchecked	Unchecked	Unchecked	Unchecked	Checked	No history of smoking	No history of alcohol consumption	Unchecked	Unchecked	Unchecked	Unchecked	Unchecked	Unchecked	Checked	C56 - Malignant ovary neoplasia			I	Adjuvant treatment	(0) Completely active, able to perform all activities without restriction	Unchecked	Unchecked	Checked	Unchecked	Unchecked	Unchecked	Unchecked	Unchecked	Unchecked	No	No	Unchecked	Unchecked	Unchecked	Unchecked	Unchecked	35
646	Yes	Yes	Yes	Female	Mixed race	Unchecked	Unchecked	Unchecked	Unchecked	Unchecked	Unchecked	Unchecked	Unchecked	Unchecked	Unchecked	Unchecked	Checked	No history of smoking	No history of alcohol consumption	Unchecked	Unchecked	Unchecked	Unchecked	Unchecked	Unchecked	Checked	C50 - Malignant breast neoplasm			III	Adjuvant treatment	(1) Restriction to rigorous physical activities, is able to perform light and sedentary work	Unchecked	Unchecked	Checked	Unchecked	Unchecked	Unchecked	Unchecked	Unchecked	Unchecked	No	No	Unchecked	Unchecked	Unchecked	Unchecked	Unchecked	38
647	Yes	Yes	Yes	Male	Mixed race	Unchecked	Unchecked	Unchecked	Unchecked	Unchecked	Unchecked	Unchecked	Unchecked	Unchecked	Unchecked	Unchecked	Checked	No history of smoking	No history of alcohol consumption	Unchecked	Unchecked	Unchecked	Unchecked	Unchecked	Unchecked	Checked		C18 - Malignant colon neoplasia		III	Ongoing Surveillance with measurable disease	(1) Restriction to rigorous physical activities, is able to perform light and sedentary work	Unchecked	Unchecked	Checked	Unchecked	Unchecked	Unchecked	Unchecked	Unchecked	Unchecked	No	No	Unchecked	Unchecked	Unchecked	Unchecked	Unchecked	54
648	Yes	Yes	Yes	Male	Mixed race	Unchecked	Unchecked	Unchecked	Unchecked	Unchecked	Unchecked	Unchecked	Unchecked	Unchecked	Unchecked	Unchecked	Checked	Ex-Smoker	No history of alcohol consumption	Unchecked	Unchecked	Unchecked	Unchecked	Unchecked	Unchecked	Checked		C32 - Malignant neoplasia of the larynx		IV	Ongoing Surveillance in Remission	(0) Completely active, able to perform all activities without restriction	Unchecked	Unchecked	Unchecked	Unchecked	Unchecked	Unchecked	Unchecked	Unchecked	Checked	No	No	Unchecked	Unchecked	Unchecked	Unchecked	Unchecked	59
649	Yes	Yes	Yes	Female	Mixed race	Unchecked	Unchecked	Unchecked	Unchecked	Unchecked	Unchecked	Unchecked	Unchecked	Unchecked	Unchecked	Unchecked	Checked	No history of smoking	No history of alcohol consumption	Unchecked	Unchecked	Unchecked	Unchecked	Unchecked	Unchecked	Checked	C17 - Malignant neoplasm of the small intestine			IV	Adjuvant treatment	(1) Restriction to rigorous physical activities, is able to perform light and sedentary work	Unchecked	Unchecked	Checked	Unchecked	Unchecked	Unchecked	Unchecked	Unchecked	Unchecked	No	No	Unchecked	Unchecked	Unchecked	Unchecked	Unchecked	58
650	Yes	Yes	Yes	Female	Mixed race	Unchecked	Unchecked	Unchecked	Unchecked	Unchecked	Unchecked	Unchecked	Unchecked	Unchecked	Unchecked	Unchecked	Checked	No history of smoking	No history of alcohol consumption	Unchecked	Unchecked	Unchecked	Unchecked	Unchecked	Unchecked	Checked	C53 - Malignant neoplasia of the cervix			III	Ongoing Surveillance with measurable disease	(1) Restriction to rigorous physical activities, is able to perform light and sedentary work	Unchecked	Unchecked	Checked	Unchecked	Unchecked	Unchecked	Unchecked	Unchecked	Unchecked	No	No	Unchecked	Unchecked	Unchecked	Unchecked	Unchecked	35
651	Yes	Yes	Yes	Male	White	Unchecked	Checked	Unchecked	Unchecked	Unchecked	Unchecked	Unchecked	Unchecked	Unchecked	Unchecked	Unchecked	Unchecked	No history of smoking	No history of alcohol consumption	Unchecked	Unchecked	Unchecked	Unchecked	Unchecked	Unchecked	Checked		C61 - Malignant prostate neoplasm		III	Ongoing Surveillance with measurable disease	(1) Restriction to rigorous physical activities, is able to perform light and sedentary work	Unchecked	Unchecked	Unchecked	Checked	Unchecked	Unchecked	Unchecked	Unchecked	Unchecked	No	No	Unchecked	Unchecked	Unchecked	Unchecked	Unchecked	62
652	Yes	Yes	Yes	Female	Mixed race	Unchecked	Unchecked	Unchecked	Unchecked	Unchecked	Unchecked	Unchecked	Unchecked	Unchecked	Unchecked	Unchecked	Checked	No history of smoking	No history of alcohol consumption	Unchecked	Unchecked	Unchecked	Unchecked	Unchecked	Unchecked	Checked	C50 - Malignant breast neoplasm			III	Neoadjuvant treatment	(0) Completely active, able to perform all activities without restriction	Unchecked	Unchecked	Checked	Unchecked	Unchecked	Unchecked	Unchecked	Unchecked	Unchecked	No	No	Unchecked	Unchecked	Unchecked	Unchecked	Unchecked	56
653	Yes	Yes	Yes	Female	Mixed race	Unchecked	Unchecked	Unchecked	Unchecked	Unchecked	Checked	Unchecked	Unchecked	Unchecked	Unchecked	Unchecked	Unchecked	No history of smoking	No history of alcohol consumption	Unchecked	Unchecked	Unchecked	Unchecked	Unchecked	Checked	Unchecked	C50 - Malignant breast neoplasm			II	Ongoing Surveillance with measurable disease	(1) Restriction to rigorous physical activities, is able to perform light and sedentary work	Unchecked	Unchecked	Checked	Checked	Unchecked	Unchecked	Unchecked	Unchecked	Unchecked	No	No	Unchecked	Unchecked	Unchecked	Unchecked	Unchecked	42
654	Yes	Yes	Yes	Female	Mixed race	Unchecked	Unchecked	Unchecked	Unchecked	Unchecked	Unchecked	Unchecked	Unchecked	Unchecked	Unchecked	Unchecked	Checked	No history of smoking	No history of alcohol consumption	Unchecked	Unchecked	Unchecked	Unchecked	Unchecked	Unchecked	Checked	C49 - Malignant neoplasm of connective tissue and soft tissue other			IV	Ongoing Surveillance with measurable disease	(1) Restriction to rigorous physical activities, is able to perform light and sedentary work	Unchecked	Unchecked	Checked	Unchecked	Unchecked	Unchecked	Unchecked	Unchecked	Unchecked	No	No	Unchecked	Unchecked	Unchecked	Unchecked	Unchecked	43
655	Yes	Yes	Yes	Female	Mixed race	Unchecked	Unchecked	Unchecked	Unchecked	Unchecked	Unchecked	Unchecked	Unchecked	Unchecked	Unchecked	Unchecked	Checked	No history of smoking	No history of alcohol consumption	Unchecked	Unchecked	Unchecked	Unchecked	Unchecked	Unchecked	Checked	C54 - Malignant neoplasia of the uterus body			III	Ongoing Surveillance in Remission	(0) Completely active, able to perform all activities without restriction	Unchecked	Unchecked	Unchecked	Unchecked	Unchecked	Unchecked	Unchecked	Unchecked	Checked	No	No	Unchecked	Unchecked	Unchecked	Unchecked	Unchecked	53
656	Yes	Yes	Yes	Female	Mixed race	Unchecked	Unchecked	Unchecked	Unchecked	Unchecked	Unchecked	Unchecked	Unchecked	Unchecked	Unchecked	Unchecked	Checked	No history of smoking	No history of alcohol consumption	Unchecked	Unchecked	Unchecked	Unchecked	Unchecked	Unchecked	Checked	C50 - Malignant breast neoplasm			III	Neoadjuvant treatment	(1) Restriction to rigorous physical activities, is able to perform light and sedentary work	Unchecked	Unchecked	Checked	Checked	Unchecked	Unchecked	Unchecked	Unchecked	Unchecked	No	No	Unchecked	Unchecked	Unchecked	Unchecked	Unchecked	38
657	Yes	Yes	Yes	Female	Mixed race	Unchecked	Unchecked	Unchecked	Unchecked	Unchecked	Checked	Unchecked	Unchecked	Unchecked	Unchecked	Checked	Unchecked	No history of smoking	No history of alcohol consumption	Unchecked	Unchecked	Unchecked	Unchecked	Unchecked	Checked	Unchecked	C18 - Malignant colon neoplasia			IV	Palliative systemic treatment	(1) Restriction to rigorous physical activities, is able to perform light and sedentary work	Checked	Unchecked	Checked	Unchecked	Unchecked	Unchecked	Unchecked	Unchecked	Unchecked	No	No	Unchecked	Unchecked	Unchecked	Unchecked	Unchecked	61
658	Yes	Yes	Yes	Male	Mixed race	Unchecked	Unchecked	Unchecked	Unchecked	Unchecked	Unchecked	Unchecked	Unchecked	Unchecked	Unchecked	Unchecked	Checked	No history of smoking	No history of alcohol consumption	Unchecked	Unchecked	Unchecked	Unchecked	Unchecked	Unchecked	Checked		C24 - Malignant neoplasia of other parts, and of parts in the specified biliary pathways		IV	Palliative systemic treatment	(1) Restriction to rigorous physical activities, is able to perform light and sedentary work	Unchecked	Unchecked	Checked	Unchecked	Unchecked	Unchecked	Unchecked	Unchecked	Unchecked	No	No	Unchecked	Unchecked	Unchecked	Unchecked	Unchecked	47
659	Yes	Yes	Yes	Male	Black	Unchecked	Unchecked	Unchecked	Unchecked	Unchecked	Unchecked	Unchecked	Unchecked	Unchecked	Unchecked	Checked	Unchecked	No history of smoking	No history of alcohol consumption	Unchecked	Unchecked	Unchecked	Unchecked	Unchecked	Unchecked	Checked		C61 - Malignant prostate neoplasm		II	Ongoing Surveillance in Remission	(1) Restriction to rigorous physical activities, is able to perform light and sedentary work	Unchecked	Unchecked	Unchecked	Unchecked	Unchecked	Unchecked	Unchecked	Unchecked	Checked	No	No	Unchecked	Unchecked	Unchecked	Unchecked	Unchecked	48
660	Yes	Yes	Yes	Male	Mixed race	Unchecked	Unchecked	Unchecked	Unchecked	Unchecked	Unchecked	Unchecked	Unchecked	Unchecked	Unchecked	Unchecked	Checked	Ex-Smoker	No history of alcohol consumption	Unchecked	Unchecked	Unchecked	Unchecked	Unchecked	Unchecked	Checked		C61 - Malignant prostate neoplasm		II	Definitive curative treatment (Example: chemotherapy concomitant with radiotherapy)	(0) Completely active, able to perform all activities without restriction	Unchecked	Checked	Unchecked	Checked	Unchecked	Unchecked	Unchecked	Unchecked	Unchecked	No	No	Unchecked	Unchecked	Unchecked	Unchecked	Unchecked	52
661	Yes	Yes	Yes	Female	White	Unchecked	Unchecked	Unchecked	Unchecked	Unchecked	Unchecked	Unchecked	Unchecked	Unchecked	Unchecked	Checked	Unchecked	No history of smoking	No history of alcohol consumption	Unchecked	Unchecked	Unchecked	Unchecked	Unchecked	Checked	Unchecked	C48 - Malignant neoplasia of the soft tissues of retroperitoneum and peritoneum			I	Ongoing Surveillance with measurable disease	(0) Completely active, able to perform all activities without restriction	Unchecked	Unchecked	Unchecked	Unchecked	Unchecked	Unchecked	Unchecked	Unchecked	Checked	No	No	Unchecked	Unchecked	Unchecked	Unchecked	Unchecked	60
662	Yes	Yes	Yes	Male	Mixed race	Unchecked	Unchecked	Unchecked	Unchecked	Unchecked	Unchecked	Unchecked	Unchecked	Unchecked	Unchecked	Checked	Unchecked	Ex-Smoker	Current alcohol consumption	Unchecked	Unchecked	Unchecked	Unchecked	Unchecked	Unchecked	Checked		C61 - Malignant prostate neoplasm		IV	Palliative systemic treatment	(2) Able to perform all self-care but unable to perform any work activities, standing approximately 50% of the patient's waking hours	Unchecked	Unchecked	Unchecked	Checked	Unchecked	Unchecked	Unchecked	Unchecked	Unchecked	No	No	Unchecked	Unchecked	Unchecked	Unchecked	Unchecked	81
664	Yes	Yes	Yes	Female	Mixed race	Unchecked	Unchecked	Unchecked	Unchecked	Unchecked	Unchecked	Unchecked	Unchecked	Unchecked	Unchecked	Unchecked	Checked	No history of smoking	No history of alcohol consumption	Unchecked	Unchecked	Unchecked	Unchecked	Unchecked	Unchecked	Checked	C70 - Malignant neoplasia of meninges			Information not available	Ongoing Surveillance with measurable disease	(0) Completely active, able to perform all activities without restriction	Unchecked	Unchecked	Unchecked	Unchecked	Unchecked	Unchecked	Unchecked	Unchecked	Checked	No	No	Unchecked	Unchecked	Unchecked	Unchecked	Unchecked	43
665	Yes	Yes	Yes	Male	Mixed race	Unchecked	Checked	Unchecked	Unchecked	Checked	Checked	Unchecked	Unchecked	Unchecked	Unchecked	Checked	Unchecked	Ex-Smoker	No history of alcohol consumption	Checked	Unchecked	Unchecked	Checked	Checked	Checked	Unchecked		C83 - Diffuse No -Hodgkin Lymphoma		IV	Ongoing Surveillance with measurable disease	(1) Restriction to rigorous physical activities, is able to perform light and sedentary work	Unchecked	Unchecked	Unchecked	Unchecked	Unchecked	Unchecked	Unchecked	Unchecked	Checked	No	Yes	Checked	Unchecked	Unchecked	Unchecked	Unchecked	68
666	Yes	Yes	Yes	Female	Mixed race	Unchecked	Unchecked	Unchecked	Unchecked	Unchecked	Unchecked	Unchecked	Unchecked	Unchecked	Unchecked	Unchecked	Checked	No history of smoking	No history of alcohol consumption	Unchecked	Unchecked	Unchecked	Unchecked	Unchecked	Unchecked	Checked	C90 - Multiple myeloma and malignant neoplasms of plasmocyte			Information not available	Palliative systemic treatment	(1) Restriction to rigorous physical activities, is able to perform light and sedentary work	Unchecked	Unchecked	Checked	Unchecked	Unchecked	Unchecked	Unchecked	Unchecked	Unchecked	No	Yes	Checked	Unchecked	Unchecked	Unchecked	Unchecked	68
667	Yes	Yes	Yes	Female	Mixed race	Unchecked	Unchecked	Unchecked	Unchecked	Unchecked	Unchecked	Unchecked	Unchecked	Unchecked	Unchecked	Unchecked	Checked	No history of smoking	No history of alcohol consumption	Unchecked	Unchecked	Unchecked	Unchecked	Unchecked	Unchecked	Checked	C90 - Multiple myeloma and malignant neoplasms of plasmocyte			III	Palliative systemic treatment	(1) Restriction to rigorous physical activities, is able to perform light and sedentary work	Unchecked	Unchecked	Checked	Unchecked	Unchecked	Unchecked	Unchecked	Unchecked	Unchecked	No	Yes	Checked	Unchecked	Unchecked	Unchecked	Unchecked	56
668	Yes	Yes	Yes	Female	Mixed race	Unchecked	Unchecked	Unchecked	Unchecked	Unchecked	Unchecked	Unchecked	Unchecked	Unchecked	Unchecked	Unchecked	Checked	No history of smoking	No history of alcohol consumption	Unchecked	Unchecked	Unchecked	Unchecked	Unchecked	Unchecked	Checked	C50 - Malignant breast neoplasm			III	Neoadjuvant treatment	(1) Restriction to rigorous physical activities, is able to perform light and sedentary work	Checked	Unchecked	Checked	Unchecked	Unchecked	Unchecked	Unchecked	Unchecked	Unchecked	No	Yes	Checked	Unchecked	Unchecked	Unchecked	Unchecked	61
669	Yes	Yes	Yes	Female	Mixed race	Unchecked	Checked	Unchecked	Unchecked	Unchecked	Checked	Unchecked	Unchecked	Unchecked	Unchecked	Unchecked	Unchecked	No history of smoking	No history of alcohol consumption	Unchecked	Unchecked	Unchecked	Checked	Checked	Unchecked	Unchecked	C71 - Malignant neoplasm of brain			Information not available	Palliative systemic treatment	(2) Able to perform all self-care but unable to perform any work activities, standing approximately 50% of the patient's waking hours	Unchecked	Unchecked	Checked	Unchecked	Unchecked	Unchecked	Unchecked	Unchecked	Unchecked	No	Yes	Unchecked	Checked	Unchecked	Unchecked	Unchecked	51
670	Yes	Yes	Yes	Female	White	Unchecked	Unchecked	Unchecked	Unchecked	Unchecked	Checked	Unchecked	Unchecked	Unchecked	Unchecked	Checked	Unchecked	No history of smoking	No history of alcohol consumption	Unchecked	Unchecked	Unchecked	Unchecked	Unchecked	Checked	Unchecked	C50 - Malignant breast neoplasm			I	Adjuvant treatment	(0) Completely active, able to perform all activities without restriction	Unchecked	Unchecked	Unchecked	Checked	Unchecked	Unchecked	Unchecked	Unchecked	Unchecked	No	No	Unchecked	Unchecked	Unchecked	Unchecked	Unchecked	49
671	Yes	Yes	Yes	Female	White	Unchecked	Unchecked	Unchecked	Unchecked	Unchecked	Unchecked	Unchecked	Unchecked	Unchecked	Unchecked	Unchecked	Checked	No history of smoking	No history of alcohol consumption	Unchecked	Unchecked	Unchecked	Unchecked	Unchecked	Unchecked	Checked	C53 - Malignant neoplasia of the cervix			III	Definitive curative treatment (Example: chemotherapy concomitant with radiotherapy)	(1) Restriction to rigorous physical activities, is able to perform light and sedentary work	Unchecked	Checked	Checked	Unchecked	Unchecked	Unchecked	Unchecked	Unchecked	Unchecked	No	Yes	Checked	Unchecked	Unchecked	Unchecked	Unchecked	45
672	Yes	Yes	Yes	Male	Mixed race	Unchecked	Unchecked	Unchecked	Unchecked	Unchecked	Unchecked	Unchecked	Unchecked	Unchecked	Unchecked	Unchecked	Checked	Ex-Smoker	No history of alcohol consumption	Unchecked	Unchecked	Unchecked	Unchecked	Unchecked	Checked	Unchecked		C45 - Mesothelioma		IV	Neoadjuvant treatment	(1) Restriction to rigorous physical activities, is able to perform light and sedentary work	Unchecked	Unchecked	Checked	Unchecked	Unchecked	Unchecked	Unchecked	Unchecked	Unchecked	No	Yes	Checked	Unchecked	Unchecked	Unchecked	Unchecked	60
673	Yes	Yes	Yes	Female	Mixed race	Unchecked	Checked	Unchecked	Unchecked	Unchecked	Checked	Unchecked	Unchecked	Unchecked	Unchecked	Unchecked	Unchecked	No history of smoking	No history of alcohol consumption	Unchecked	Unchecked	Unchecked	Checked	Checked	Checked	Unchecked	C50 - Malignant breast neoplasm			III	Adjuvant treatment	(0) Completely active, able to perform all activities without restriction	Unchecked	Unchecked	Unchecked	Unchecked	Unchecked	Unchecked	Unchecked	Unchecked	Checked			Unchecked	Unchecked	Unchecked	Unchecked	Unchecked	64
674	Yes	Yes	Yes	Female	White	Unchecked	Unchecked	Unchecked	Unchecked	Unchecked	Checked	Unchecked	Unchecked	Unchecked	Unchecked	Checked	Unchecked	No history of smoking	No history of alcohol consumption	Unchecked	Unchecked	Unchecked	Unchecked	Checked	Checked	Unchecked	C50 - Malignant breast neoplasm			III	Neoadjuvant treatment	(1) Restriction to rigorous physical activities, is able to perform light and sedentary work	Unchecked	Unchecked	Checked	Unchecked	Unchecked	Unchecked	Unchecked	Unchecked	Unchecked	No	Yes	Checked	Unchecked	Unchecked	Unchecked	Unchecked	60
675	Yes	Yes	Yes	Male	Mixed race	Unchecked	Unchecked	Unchecked	Unchecked	Unchecked	Unchecked	Unchecked	Unchecked	Unchecked	Unchecked	Checked	Unchecked	No history of smoking	Former alcohol consumption	Unchecked	Unchecked	Unchecked	Unchecked	Unchecked	Unchecked	Checked		C34 - Malignant neoplasia of bronchi and lungs		IV	Palliative systemic treatment	(0) Completely active, able to perform all activities without restriction	Unchecked	Unchecked	Unchecked	Unchecked	Unchecked	Unchecked	Checked	Unchecked	Unchecked	No	No	Unchecked	Unchecked	Unchecked	Unchecked	Unchecked	52
676	Yes	Yes	Yes	Female	Mixed race	Unchecked	Unchecked	Unchecked	Unchecked	Unchecked	Unchecked	Unchecked	Unchecked	Unchecked	Unchecked	Unchecked	Checked	No history of smoking	No history of alcohol consumption	Unchecked	Unchecked	Unchecked	Unchecked	Unchecked	Unchecked	Checked	C50 - Malignant breast neoplasm			II	Definitive curative treatment (Example: chemotherapy concomitant with radiotherapy)	(1) Restriction to rigorous physical activities, is able to perform light and sedentary work	Unchecked	Checked	Checked	Unchecked	Unchecked	Unchecked	Unchecked	Unchecked	Unchecked	No	No	Unchecked	Unchecked	Unchecked	Unchecked	Unchecked	43
677	Yes	Yes	Yes	Female	Mixed race	Unchecked	Unchecked	Unchecked	Unchecked	Unchecked	Checked	Unchecked	Unchecked	Unchecked	Unchecked	Unchecked	Unchecked	No history of smoking	No history of alcohol consumption	Unchecked	Unchecked	Unchecked	Unchecked	Unchecked	Checked	Unchecked	C50 - Malignant breast neoplasm			II	Ongoing Surveillance in Remission	(1) Restriction to rigorous physical activities, is able to perform light and sedentary work	Unchecked	Unchecked	Unchecked	Checked	Unchecked	Unchecked	Unchecked	Unchecked	Unchecked	No	No	Unchecked	Unchecked	Unchecked	Unchecked	Unchecked	61
679	Yes	Yes	Yes	Female	Mixed race	Unchecked	Unchecked	Unchecked	Unchecked	Unchecked	Unchecked	Unchecked	Unchecked	Unchecked	Unchecked	Unchecked	Unchecked	No history of smoking	No history of alcohol consumption	Unchecked	Unchecked	Unchecked	Unchecked	Unchecked	Unchecked	Checked	C50 - Malignant breast neoplasm			I	Ongoing Surveillance in Remission	(0) Completely active, able to perform all activities without restriction	Unchecked	Unchecked	Unchecked	Checked	Unchecked	Unchecked	Unchecked	Unchecked	Unchecked	No	No	Unchecked	Unchecked	Unchecked	Unchecked	Unchecked	64
680	Yes	Yes	Yes	Female	White	Unchecked	Unchecked	Unchecked	Unchecked	Unchecked	Unchecked	Unchecked	Unchecked	Unchecked	Unchecked	Unchecked	Checked	No history of smoking	No history of alcohol consumption	Unchecked	Unchecked	Unchecked	Unchecked	Unchecked	Unchecked	Checked	C50 - Malignant breast neoplasm			IV	Palliative systemic treatment	(0) Completely active, able to perform all activities without restriction	Unchecked	Unchecked	Unchecked	Checked	Unchecked	Unchecked	Checked	Unchecked	Unchecked	No	Yes	Checked	Unchecked	Unchecked	Unchecked	Unchecked	51
681	Yes	Yes	Yes	Female	White	Unchecked	Unchecked	Unchecked	Unchecked	Unchecked	Unchecked	Unchecked	Unchecked	Unchecked	Unchecked	Unchecked	Checked	No history of smoking	No history of alcohol consumption	Unchecked	Unchecked	Unchecked	Unchecked	Unchecked	Unchecked	Checked	C50 - Malignant breast neoplasm			IV	Adjuvant treatment	(1) Restriction to rigorous physical activities, is able to perform light and sedentary work	Unchecked	Unchecked	Unchecked	Checked	Unchecked	Unchecked	Unchecked	Unchecked	Unchecked	No	No	Unchecked	Unchecked	Unchecked	Unchecked	Unchecked	77
682	Yes	Yes	Yes	Female	Mixed race	Unchecked	Unchecked	Unchecked	Unchecked	Unchecked	Unchecked	Unchecked	Unchecked	Unchecked	Unchecked	Unchecked	Checked	No history of smoking	No history of alcohol consumption	Unchecked	Unchecked	Unchecked	Unchecked	Unchecked	Unchecked	Checked	C16 - Malignant stomach neoplasm			III	Palliative systemic treatment	(2) Able to perform all self-care but unable to perform any work activities, standing approximately 50% of the patient's waking hours	Unchecked	Unchecked	Checked	Unchecked	Unchecked	Unchecked	Unchecked	Unchecked	Unchecked	No	No	Unchecked	Unchecked	Unchecked	Unchecked	Unchecked	49
683	Yes	Yes	Yes	Male	Mixed race	Unchecked	Unchecked	Unchecked	Unchecked	Unchecked	Checked	Unchecked	Unchecked	Unchecked	Unchecked	Unchecked	Unchecked	Ex-Smoker	Former alcohol consumption	Unchecked	Unchecked	Unchecked	Unchecked	Unchecked	Unchecked	Checked		C16 - Malignant stomach neoplasm		IV	Palliative systemic treatment	(1) Restriction to rigorous physical activities, is able to perform light and sedentary work	Unchecked	Unchecked	Checked	Unchecked	Unchecked	Unchecked	Unchecked	Unchecked	Unchecked	No	No	Unchecked	Unchecked	Unchecked	Unchecked	Unchecked	64
684	Yes	Yes	Yes	Female	Mixed race	Unchecked	Unchecked	Unchecked	Unchecked	Unchecked	Unchecked	Unchecked	Unchecked	Unchecked	Unchecked	Unchecked	Checked	No history of smoking	No history of alcohol consumption	Unchecked	Unchecked	Unchecked	Unchecked	Unchecked	Unchecked	Checked	C50 - Malignant breast neoplasm			II	Ongoing Surveillance with measurable disease	(1) Restriction to rigorous physical activities, is able to perform light and sedentary work	Unchecked	Unchecked	Unchecked	Checked	Unchecked	Unchecked	Unchecked	Unchecked	Unchecked	No	No	Unchecked	Unchecked	Unchecked	Unchecked	Unchecked	52
685	Yes	Yes	Yes	Male	Mixed race	Unchecked	Unchecked	Unchecked	Unchecked	Unchecked	Unchecked	Unchecked	Unchecked	Unchecked	Unchecked	Unchecked	Checked	No history of smoking	No history of alcohol consumption	Unchecked	Unchecked	Unchecked	Unchecked	Unchecked	Unchecked	Checked		C05 - Malignant neoplasm of the palate		IV	Adjuvant treatment	(1) Restriction to rigorous physical activities, is able to perform light and sedentary work	Unchecked	Unchecked	Checked	Unchecked	Unchecked	Unchecked	Unchecked	Unchecked	Unchecked	No	No	Unchecked	Unchecked	Unchecked	Unchecked	Unchecked	66
686	Yes	Yes	Yes	Female	Mixed race	Unchecked	Unchecked	Unchecked	Unchecked	Unchecked	Unchecked	Unchecked	Unchecked	Unchecked	Unchecked	Unchecked	Checked	No history of smoking	No history of alcohol consumption	Unchecked	Unchecked	Unchecked	Unchecked	Unchecked	Unchecked	Checked	C53 - Malignant neoplasia of the cervix			III	Definitive curative treatment (Example: chemotherapy concomitant with radiotherapy)	(1) Restriction to rigorous physical activities, is able to perform light and sedentary work	Unchecked	Checked	Checked	Unchecked	Unchecked	Unchecked	Unchecked	Unchecked	Unchecked	No	No	Unchecked	Unchecked	Unchecked	Unchecked	Unchecked	60
687	Yes	Yes	Yes	Male	Mixed race	Unchecked	Unchecked	Unchecked	Unchecked	Unchecked	Checked	Unchecked	Unchecked	Unchecked	Unchecked	Unchecked	Unchecked	No history of smoking	No history of alcohol consumption	Unchecked	Unchecked	Unchecked	Unchecked	Unchecked	Checked	Unchecked		C61 - Malignant prostate neoplasm		IV	Palliative systemic treatment	(2) Able to perform all self-care but unable to perform any work activities, standing approximately 50% of the patient's waking hours	Unchecked	Unchecked	Checked	Unchecked	Unchecked	Unchecked	Unchecked	Unchecked	Unchecked	No	No	Unchecked	Unchecked	Unchecked	Unchecked	Unchecked	63
688	Yes	Yes	Yes	Male	Mixed race	Unchecked	Unchecked	Unchecked	Unchecked	Unchecked	Checked	Unchecked	Unchecked	Unchecked	Unchecked	Unchecked	Unchecked	No history of smoking	No history of alcohol consumption	Unchecked	Unchecked	Unchecked	Unchecked	Unchecked	Checked	Unchecked		C61 - Malignant prostate neoplasm		III	Definitive curative treatment (Example: chemotherapy concomitant with radiotherapy)	(1) Restriction to rigorous physical activities, is able to perform light and sedentary work	Unchecked	Unchecked	Unchecked	Checked	Unchecked	Unchecked	Unchecked	Unchecked	Unchecked	No	No	Unchecked	Unchecked	Unchecked	Unchecked	Unchecked	77
689	Yes	Yes	Yes	Female	Mixed race	Unchecked	Checked	Unchecked	Unchecked	Unchecked	Checked	Unchecked	Unchecked	Unchecked	Unchecked	Checked	Unchecked	Ex-Smoker	Former alcohol consumption	Unchecked	Unchecked	Unchecked	Checked	Unchecked	Checked	Unchecked	C24 - Malignant neoplasia of other parts, and of parts in the specified biliary pathways			IV	Palliative systemic treatment	(2) Able to perform all self-care but unable to perform any work activities, standing approximately 50% of the patient's waking hours	Unchecked	Unchecked	Checked	Unchecked	Unchecked	Unchecked	Unchecked	Unchecked	Unchecked	No	No	Unchecked	Unchecked	Unchecked	Unchecked	Unchecked	77
690	Yes	Yes	Yes	Male	Mixed race	Unchecked	Unchecked	Unchecked	Unchecked	Unchecked	Unchecked	Unchecked	Unchecked	Unchecked	Unchecked	Unchecked	Checked	No history of smoking	No history of alcohol consumption	Unchecked	Unchecked	Unchecked	Unchecked	Unchecked	Unchecked	Checked		C61 - Malignant prostate neoplasm		IV	Ongoing Surveillance with measurable disease	(2) Able to perform all self-care but unable to perform any work activities, standing approximately 50% of the patient's waking hours	Unchecked	Unchecked	Unchecked	Checked	Unchecked	Unchecked	Unchecked	Unchecked	Unchecked	No	No	Unchecked	Unchecked	Unchecked	Unchecked	Unchecked	61
691	Yes	Yes	Yes	Female	Mixed race	Unchecked	Unchecked	Unchecked	Unchecked	Unchecked	Unchecked	Unchecked	Unchecked	Unchecked	Unchecked	Unchecked	Checked	No history of smoking	No history of alcohol consumption	Unchecked	Unchecked	Unchecked	Unchecked	Unchecked	Unchecked	Checked	C53 - Malignant neoplasia of the cervix			III	Ongoing Surveillance with measurable disease	(1) Restriction to rigorous physical activities, is able to perform light and sedentary work	Unchecked	Checked	Unchecked	Unchecked	Unchecked	Unchecked	Unchecked	Unchecked	Unchecked	No	No	Unchecked	Unchecked	Unchecked	Unchecked	Unchecked	45
693	Yes	Yes	Yes	Female	White	Unchecked	Unchecked	Unchecked	Unchecked	Unchecked	Checked	Unchecked	Unchecked	Unchecked	Checked	Checked	Unchecked	Ex-Smoker	No history of alcohol consumption	Unchecked	Unchecked	Unchecked	Checked	Unchecked	Checked	Unchecked	C56 - Malignant ovary neoplasia			III	Palliative systemic treatment	(1) Restriction to rigorous physical activities, is able to perform light and sedentary work	Unchecked	Unchecked	Checked	Unchecked	Unchecked	Unchecked	Unchecked	Unchecked	Unchecked	No	No	Unchecked	Unchecked	Unchecked	Unchecked	Unchecked	68
694	Yes	Yes	Yes	Male	White	Unchecked	Unchecked	Unchecked	Unchecked	Unchecked	Unchecked	Unchecked	Unchecked	Unchecked	Unchecked	Unchecked	Checked	No history of smoking	No history of alcohol consumption	Unchecked	Unchecked	Unchecked	Unchecked	Unchecked	Unchecked	Checked		C16 - Malignant stomach neoplasm		III	Ongoing Surveillance in Remission	(0) Completely active, able to perform all activities without restriction	Unchecked	Unchecked	Unchecked	Unchecked	Unchecked	Unchecked	Unchecked	Unchecked	Checked	No	No	Unchecked	Unchecked	Unchecked	Unchecked	Unchecked	44
695	Yes	Yes	Yes	Male	Mixed race	Unchecked	Unchecked	Unchecked	Unchecked	Unchecked	Unchecked	Unchecked	Unchecked	Unchecked	Unchecked	Unchecked	Checked	No history of smoking	No history of alcohol consumption	Unchecked	Unchecked	Unchecked	Unchecked	Unchecked	Unchecked	Checked		C49 - Malignant neoplasm of connective tissue and soft tissue other		IV	Palliative systemic treatment	(1) Restriction to rigorous physical activities, is able to perform light and sedentary work	Unchecked	Unchecked	Checked	Unchecked	Unchecked	Unchecked	Unchecked	Unchecked	Unchecked	No	No	Unchecked	Unchecked	Unchecked	Unchecked	Unchecked	48
696	Yes	Yes	Yes	Female	Mixed race	Unchecked	Unchecked	Unchecked	Unchecked	Unchecked	Checked	Unchecked	Unchecked	Unchecked	Unchecked	Unchecked	Unchecked	No history of smoking	No history of alcohol consumption	Unchecked	Unchecked	Unchecked	Unchecked	Unchecked	Checked	Unchecked	C50 - Malignant breast neoplasm			II	Ongoing Surveillance in Remission	(0) Completely active, able to perform all activities without restriction	Unchecked	Unchecked	Unchecked	Checked	Unchecked	Unchecked	Unchecked	Unchecked	Unchecked	No	No	Unchecked	Unchecked	Unchecked	Unchecked	Unchecked	54
697	Yes	Yes	Yes	Male	Black	Unchecked	Unchecked	Unchecked	Unchecked	Unchecked	Checked	Unchecked	Unchecked	Unchecked	Unchecked	Unchecked	Unchecked	No history of smoking	No history of alcohol consumption	Unchecked	Unchecked	Unchecked	Unchecked	Unchecked	Checked	Unchecked		C67 - Malignant bladder neoplasm		I	Ongoing Surveillance in Remission	(0) Completely active, able to perform all activities without restriction	Unchecked	Unchecked	Unchecked	Unchecked	Unchecked	Unchecked	Unchecked	Unchecked	Checked	No	No	Unchecked	Unchecked	Unchecked	Unchecked	Unchecked	61
698	Yes	Yes	Yes	Male	Mixed race	Unchecked	Unchecked	Unchecked	Unchecked	Unchecked	Checked	Unchecked	Unchecked	Unchecked	Unchecked	Unchecked	Unchecked	No history of smoking	No history of alcohol consumption	Unchecked	Unchecked	Unchecked	Unchecked	Unchecked	Checked	Unchecked		C61 - Malignant prostate neoplasm		IV	Ongoing Surveillance in Remission	(0) Completely active, able to perform all activities without restriction	Unchecked	Unchecked	Unchecked	Unchecked	Unchecked	Unchecked	Unchecked	Unchecked	Checked	No	No	Unchecked	Unchecked	Unchecked	Unchecked	Unchecked	75
699	Yes	Yes	Yes	Female	Mixed race	Unchecked	Unchecked	Unchecked	Unchecked	Unchecked	Unchecked	Unchecked	Unchecked	Unchecked	Unchecked	Unchecked	Checked	No history of smoking	No history of alcohol consumption	Unchecked	Unchecked	Unchecked	Unchecked	Unchecked	Unchecked	Checked	C49 - Malignant neoplasm of connective tissue and soft tissue other			IV	Palliative systemic treatment	(2) Able to perform all self-care but unable to perform any work activities, standing approximately 50% of the patient's waking hours	Unchecked	Unchecked	Checked	Checked	Unchecked	Unchecked	Unchecked	Unchecked	Unchecked	No	No	Unchecked	Unchecked	Unchecked	Unchecked	Unchecked	68
700	Yes	Yes	Yes	Female	Black	Unchecked	Unchecked	Unchecked	Unchecked	Unchecked	Unchecked	Unchecked	Unchecked	Unchecked	Unchecked	Unchecked	Checked	No history of smoking	No history of alcohol consumption	Unchecked	Unchecked	Unchecked	Unchecked	Unchecked	Unchecked	Checked	C50 - Malignant breast neoplasm			IV	Palliative systemic treatment	(1) Restriction to rigorous physical activities, is able to perform light and sedentary work	Unchecked	Unchecked	Checked	Unchecked	Unchecked	Unchecked	Unchecked	Unchecked	Unchecked	No	No	Unchecked	Unchecked	Unchecked	Unchecked	Unchecked	45
701	Yes	Yes	Yes	Male	Mixed race	Unchecked	Unchecked	Unchecked	Unchecked	Unchecked	Checked	Unchecked	Unchecked	Unchecked	Unchecked	Unchecked	Unchecked	Ex-Smoker	Former alcohol consumption	Unchecked	Unchecked	Unchecked	Unchecked	Unchecked	Checked	Unchecked		C61 - Malignant prostate neoplasm		II	Ongoing Surveillance with measurable disease	(2) Able to perform all self-care but unable to perform any work activities, standing approximately 50% of the patient's waking hours	Unchecked	Unchecked	Checked	Checked	Unchecked	Unchecked	Unchecked	Unchecked	Unchecked	No	No	Unchecked	Unchecked	Unchecked	Unchecked	Unchecked	61
702	Yes	Yes	Yes	Male	Black	Unchecked	Unchecked	Unchecked	Unchecked	Unchecked	Checked	Unchecked	Unchecked	Unchecked	Unchecked	Unchecked	Unchecked	No history of smoking	No history of alcohol consumption	Unchecked	Unchecked	Unchecked	Unchecked	Unchecked	Checked	Unchecked		C61 - Malignant prostate neoplasm		IV	Ongoing Surveillance with measurable disease	(1) Restriction to rigorous physical activities, is able to perform light and sedentary work	Unchecked	Unchecked	Unchecked	Checked	Unchecked	Unchecked	Unchecked	Unchecked	Unchecked	No	No	Unchecked	Unchecked	Unchecked	Unchecked	Unchecked	54
703	Yes	Yes	Yes	Male	Mixed race	Unchecked	Checked	Unchecked	Unchecked	Unchecked	Checked	Unchecked	Unchecked	Checked	Unchecked	Unchecked	Unchecked	No history of smoking	No history of alcohol consumption	Unchecked	Checked	Unchecked	Checked	Unchecked	Unchecked	Unchecked		C24 - Malignant neoplasia of other parts, and of parts in the specified biliary pathways		IV	Best supportive care	(3) Able to perform only limited self-care, confined to bed or chair more than 50% of patient's waking hours	Unchecked	Unchecked	Unchecked	Unchecked	Unchecked	Unchecked	Unchecked	Unchecked	Checked	No	No	Unchecked	Unchecked	Unchecked	Unchecked	Unchecked	71
704	Yes	Yes	Yes	Female	White	Unchecked	Unchecked	Unchecked	Unchecked	Unchecked	Unchecked	Unchecked	Unchecked	Unchecked	Unchecked	Unchecked	Checked	No history of smoking	No history of alcohol consumption	Unchecked	Unchecked	Unchecked	Unchecked	Unchecked	Unchecked	Checked	C46 - Kapos			II	Ongoing Surveillance in Remission	(1) Restriction to rigorous physical activities, is able to perform light and sedentary work	Unchecked	Unchecked	Unchecked	Unchecked	Unchecked	Unchecked	Unchecked	Unchecked	Checked	No	No	Unchecked	Unchecked	Unchecked	Unchecked	Unchecked	63
705	Yes	Yes	Yes	Female	White	Unchecked	Unchecked	Unchecked	Unchecked	Unchecked	Unchecked	Unchecked	Unchecked	Unchecked	Unchecked	Checked	Unchecked	No history of smoking	No history of alcohol consumption	Unchecked	Unchecked	Unchecked	Unchecked	Unchecked	Unchecked	Checked	C46 - Kapos			II	Ongoing Surveillance in Remission	(1) Restriction to rigorous physical activities, is able to perform light and sedentary work	Unchecked	Unchecked	Unchecked	Unchecked	Unchecked	Unchecked	Unchecked	Unchecked	Checked	No	No	Unchecked	Unchecked	Unchecked	Unchecked	Unchecked	60
706	Yes	Yes	Yes	Female	Black	Unchecked	Unchecked	Unchecked	Unchecked	Unchecked	Unchecked	Unchecked	Unchecked	Unchecked	Unchecked	Unchecked	Checked	No history of smoking	No history of alcohol consumption	Unchecked	Unchecked	Unchecked	Unchecked	Unchecked	Unchecked	Checked	C53 - Malignant neoplasia of the cervix			IV	Definitive curative treatment (Example: chemotherapy concomitant with radiotherapy)	(1) Restriction to rigorous physical activities, is able to perform light and sedentary work	Unchecked	Checked	Checked	Unchecked	Unchecked	Unchecked	Unchecked	Unchecked	Unchecked	No	No	Unchecked	Unchecked	Unchecked	Unchecked	Unchecked	49
707	Yes	Yes	Yes	Female	White	Unchecked	Checked	Unchecked	Unchecked	Unchecked	Unchecked	Unchecked	Unchecked	Unchecked	Unchecked	Unchecked	Unchecked	No history of smoking	No history of alcohol consumption	Unchecked	Unchecked	Unchecked	Checked	Unchecked	Unchecked	Unchecked	C50 - Malignant breast neoplasm			I	Ongoing Surveillance in Remission	(0) Completely active, able to perform all activities without restriction	Unchecked	Unchecked	Unchecked	Checked	Unchecked	Unchecked	Unchecked	Unchecked	Unchecked	No	No	Unchecked	Unchecked	Unchecked	Unchecked	Unchecked	70
708	Yes	Yes	Yes	Female	Mixed race	Unchecked	Unchecked	Unchecked	Unchecked	Unchecked	Unchecked	Unchecked	Unchecked	Unchecked	Unchecked	Unchecked	Checked	No history of smoking	No history of alcohol consumption	Checked	Unchecked	Unchecked	Unchecked	Unchecked	Checked	Unchecked	C41 - Malignant neoplasia of the bones and articular cartilage of other locations and locations in the specified			Information not available	Neoadjuvant treatment	(3) Able to perform only limited self-care, confined to bed or chair more than 50% of patient's waking hours	Unchecked	Unchecked	Checked	Unchecked	Unchecked	Unchecked	Unchecked	Unchecked	Unchecked	No	No	Unchecked	Unchecked	Unchecked	Unchecked	Unchecked	91
709	Yes	Yes	Yes	Female	Mixed race	Unchecked	Unchecked	Unchecked	Unchecked	Unchecked	Unchecked	Unchecked	Unchecked	Unchecked	Unchecked	Unchecked	Checked	No history of smoking	No history of alcohol consumption	Unchecked	Unchecked	Unchecked	Unchecked	Unchecked	Unchecked	Checked	C25 - Malignant pancreas neoplasm			Information not available	Neoadjuvant treatment	(2) Able to perform all self-care but unable to perform any work activities, standing approximately 50% of the patient's waking hours	Unchecked	Unchecked	Checked	Unchecked	Unchecked	Unchecked	Unchecked	Unchecked	Unchecked	No	No	Unchecked	Unchecked	Unchecked	Unchecked	Unchecked	61
710	Yes	Yes	Yes	Female	Mixed race	Unchecked	Unchecked	Unchecked	Unchecked	Unchecked	Checked	Unchecked	Unchecked	Unchecked	Unchecked	Unchecked	Unchecked	No history of smoking	No history of alcohol consumption	Unchecked	Unchecked	Unchecked	Unchecked	Unchecked	Checked	Unchecked	C50 - Malignant breast neoplasm			I	Ongoing Surveillance in Remission	(0) Completely active, able to perform all activities without restriction	Unchecked	Unchecked	Unchecked	Checked	Unchecked	Unchecked	Unchecked	Unchecked	Unchecked	No	No	Unchecked	Unchecked	Unchecked	Unchecked	Unchecked	71
[truncated: 771 more rows]
[truncated: 82 more columns]
